# Supplementary material for: Molecular hybrids of trivacant lacunary polyoxomolybdate and multidentate organic ligands
Source: Chem Sci. 2023 Sep 7;14(37):10280–4. doi: 10.1039/d3sc03713d (PMC10530144; doi:10.1039/d3sc03713d)
Supplement: SC-014-D3SC03713D-s002 [file SC-014-D3SC03713D-s002.cif]

# Electronic Supplementary Material (ESI) for Chemical Science.
# This journal is © The Royal Society of Chemistry 2023

####################################################################### 
# 
# This file contains crystal structure data downloaded from the 
# Cambridge Structural Database (CSD) hosted by the Cambridge 
# Crystallographic Data Centre (CCDC).
# 
# Full information about CCDC data access policies and citation 
# guidelines are available at http://www.ccdc.cam.ac.uk/access/V1 
# 
# Audit and citation data items may have been added by the CCDC. 
# Please retain this information to preserve the provenance of 
# this file and to allow appropriate attribution of the data. 
# 
#######################################################################

data_shelx
_database_code_depnum_ccdc_archive 'CCDC 2282515'
loop_
_audit_author_name
_audit_author_address
'Kosuke Suzuki'
;The University of Tokyo
Japan
;
_audit_update_record             
;
2023-07-18 deposited with the CCDC.	2023-08-24 downloaded from the CCDC.
;

# start Validation Reply Form
_vrf_PLAT971_shelx               
;
PROBLEM: Check Calcd Resid. Dens.  1.04Ang From Mo5             7.21 eA-3  
RESPONSE: This problem derived from the residual electron densities around Mo 
atoms, which was not resolved in repeated diffraction experiments with different
crystals. The relating Q peaks possibly derived from disordering polyoxomolybdate
structure, but they could hardly be assigned. Therefore, we assumed that this alert
has no significant affect on the structural analysis.
;
# end Validation Reply Form

_audit_creation_method           SHELXL-2018/3
_shelx_SHELXL_version_number     2018/3
_chemical_name_systematic        ?
_chemical_name_common            ?
_chemical_melting_point          ?
_chemical_formula_moiety         ?
_chemical_formula_sum            'C52 H114 Mo9 N3 O34 P'
_chemical_formula_weight         2219.89

loop_
_atom_type_symbol
_atom_type_description
_atom_type_scat_dispersion_real
_atom_type_scat_dispersion_imag
_atom_type_scat_source
C C 0.0033 0.0016 'International Tables Vol C Tables 4.2.6.8 and 6.1.1.4'
H H 0.0000 0.0000 'International Tables Vol C Tables 4.2.6.8 and 6.1.1.4'
N N 0.0061 0.0033 'International Tables Vol C Tables 4.2.6.8 and 6.1.1.4'
O O 0.0106 0.0060 'International Tables Vol C Tables 4.2.6.8 and 6.1.1.4'
P P 0.1023 0.0942 'International Tables Vol C Tables 4.2.6.8 and 6.1.1.4'
Mo Mo -1.6832 0.6857 'International Tables Vol C Tables 4.2.6.8 and 6.1.1.4'

_space_group_crystal_system      monoclinic
_space_group_IT_number           14
_space_group_name_H-M_alt        'P 21/c'
_space_group_name_Hall           '-P 2ybc'

_shelx_space_group_comment       
;
The symmetry employed for this shelxl refinement is uniquely defined
by the following loop, which should always be used as a source of
symmetry information in preference to the above space-group names.
They are only intended as comments.
;

loop_
_space_group_symop_operation_xyz
'x, y, z'
'-x, y+1/2, -z+1/2'
'-x, -y, -z'
'x, -y-1/2, z-1/2'

_cell_length_a                   26.5817(7)
_cell_length_b                   14.4781(2)
_cell_length_c                   24.2574(8)
_cell_angle_alpha                90.0
_cell_angle_beta                 115.367(3)
_cell_angle_gamma                90.0
_cell_volume                     8435.4(4)
_cell_formula_units_Z            4
_cell_measurement_temperature    293(2)
_cell_measurement_reflns_used    25999
_cell_measurement_theta_min      2.0500
_cell_measurement_theta_max      30.3860

_exptl_crystal_description       block
_exptl_crystal_colour            yellow
_exptl_crystal_density_meas      ?
_exptl_crystal_density_method    'Not measured'
_exptl_crystal_density_diffrn    1.748
_exptl_crystal_F_000             4448
_exptl_transmission_factor_min   ?
_exptl_transmission_factor_max   ?
_exptl_crystal_size_max          0.040
_exptl_crystal_size_mid          0.040
_exptl_crystal_size_min          0.040
_exptl_absorpt_coefficient_mu    1.387
_shelx_estimated_absorpt_T_min   ?
_shelx_estimated_absorpt_T_max   ?
_exptl_absorpt_correction_type   multi-scan
_exptl_absorpt_correction_T_min  0.78630
_exptl_absorpt_correction_T_max  1.00000
_exptl_absorpt_process_details   
;
CrysAlisPro 1.171.41.93a (Rigaku Oxford Diffraction, 2020)
Empirical absorption correction using spherical harmonics,
implemented in SCALE3 ABSPACK scaling algorithm.
;
_exptl_absorpt_special_details   ?
_diffrn_ambient_temperature      293(2)
_diffrn_radiation_wavelength     0.71073
_diffrn_radiation_type           MoK\a
_diffrn_source                   'micro-focus sealed X-ray tube'
_diffrn_measurement_device_type  'XtaLAB Synergy R, HyPix'
_diffrn_measurement_method       '\w scans'
_diffrn_detector_area_resol_mean 10.0000
_diffrn_reflns_number            82798
_diffrn_reflns_av_unetI/netI     0.0452
_diffrn_reflns_av_R_equivalents  0.0553
_diffrn_reflns_limit_h_min       -33
_diffrn_reflns_limit_h_max       33
_diffrn_reflns_limit_k_min       -17
_diffrn_reflns_limit_k_max       18
_diffrn_reflns_limit_l_min       -30
_diffrn_reflns_limit_l_max       29
_diffrn_reflns_theta_min         1.905
_diffrn_reflns_theta_max         26.372
_diffrn_reflns_theta_full        25.242
_diffrn_measured_fraction_theta_max 0.999
_diffrn_measured_fraction_theta_full 0.999
_diffrn_reflns_Laue_measured_fraction_max 0.999
_diffrn_reflns_Laue_measured_fraction_full 0.999
_diffrn_reflns_point_group_measured_fraction_max 0.999
_diffrn_reflns_point_group_measured_fraction_full 0.999
_reflns_number_total             17230
_reflns_number_gt                13992
_reflns_threshold_expression     'I > 2\s(I)'
_reflns_Friedel_coverage         0.000
_reflns_Friedel_fraction_max     .
_reflns_Friedel_fraction_full    .

_reflns_special_details          
;
 Reflections were merged by SHELXL according to the crystal
 class for the calculation of statistics and refinement.
 
 Structure factors included contributions from the .fab file.
 
 _reflns_Friedel_fraction is defined as the number of unique
 Friedel pairs measured divided by the number that would be
 possible theoretically, ignoring centric projections and
 systematic absences.
;

_computing_data_collection       'CrysAlisPro 1.171.41.93a (Rigaku OD, 2020)'
_computing_cell_refinement       'CrysAlisPro 1.171.41.93a (Rigaku OD, 2020)'
_computing_data_reduction        'CrysAlisPro 1.171.41.93a (Rigaku OD, 2020)'
_computing_structure_solution    'SHELXT-2018/2 (Sheldrick, 2018)'
_computing_structure_refinement  'SHELXL-2018/3 (Sheldrick, 2018)'
_computing_molecular_graphics    ?
_computing_publication_material  ?
_refine_special_details          ?
_refine_ls_structure_factor_coef Fsqd
_refine_ls_matrix_type           full
_refine_ls_weighting_scheme      calc
_refine_ls_weighting_details     
'w=1/[\s^2^(Fo^2^)+(0.0959P)^2^+166.4525P] where P=(Fo^2^+2Fc^2^)/3'
_atom_sites_solution_primary     ?
_atom_sites_solution_secondary   ?
_atom_sites_solution_hydrogens   geom
_refine_ls_hydrogen_treatment    constr
_refine_ls_extinction_method     none
_refine_ls_extinction_coef       .
_refine_ls_number_reflns         17230
_refine_ls_number_parameters     892
_refine_ls_number_restraints     56
_refine_ls_R_factor_all          0.0963
_refine_ls_R_factor_gt           0.0798
_refine_ls_wR_factor_ref         0.2115
_refine_ls_wR_factor_gt          0.2020
_refine_ls_goodness_of_fit_ref   1.056
_refine_ls_restrained_S_all      1.058
_refine_ls_shift/su_max          0.001
_refine_ls_shift/su_mean         0.000

loop_
_atom_site_label
_atom_site_type_symbol
_atom_site_fract_x
_atom_site_fract_y
_atom_site_fract_z
_atom_site_U_iso_or_equiv
_atom_site_adp_type
_atom_site_occupancy
_atom_site_site_symmetry_order
_atom_site_calc_flag
_atom_site_refinement_flags_posn
_atom_site_refinement_flags_adp
_atom_site_refinement_flags_occupancy
_atom_site_disorder_assembly
_atom_site_disorder_group
Mo1 Mo 0.62683(3) 0.58990(5) 0.75885(4) 0.01883(17) Uani 1 1 d . . . . .
Mo2 Mo 0.70434(3) 0.40229(5) 0.79727(4) 0.01744(17) Uani 1 1 d . . . . .
Mo3 Mo 0.83637(3) 0.40067(5) 0.79176(4) 0.01852(18) Uani 1 1 d . . . . .
Mo4 Mo 0.88288(3) 0.58618(5) 0.74865(4) 0.02162(19) Uani 1 1 d . . . . .
Mo5 Mo 0.78593(3) 0.78380(5) 0.68190(4) 0.0257(2) Uani 1 1 d . . . . .
Mo6 Mo 0.66567(3) 0.78963(5) 0.68952(4) 0.02211(19) Uani 1 1 d . . . . .
Mo7 Mo 0.73862(3) 0.73351(5) 0.86381(4) 0.02158(18) Uani 1 1 d . . . . .
Mo8 Mo 0.82060(3) 0.54129(5) 0.91256(4) 0.02229(19) Uani 1 1 d . . . . .
Mo9 Mo 0.86269(3) 0.73149(5) 0.85806(4) 0.0258(2) Uani 1 1 d . . . . .
O1 O 0.6349(3) 0.7698(5) 0.6125(3) 0.0314(16) Uani 1 1 d . . . . .
O2 O 0.7497(3) 0.7568(5) 0.6075(3) 0.0327(17) Uani 1 1 d . . . . .
O3 O 0.5956(3) 0.5079(5) 0.6779(3) 0.0234(14) Uani 1 1 d . . . . .
O4 O 0.6496(3) 0.3782(4) 0.7041(3) 0.0241(14) Uani 1 1 d . . . . .
O5 O 0.8133(3) 0.3774(4) 0.6966(3) 0.0223(13) Uani 1 1 d . . . . .
O6 O 0.8464(3) 0.5043(4) 0.6679(3) 0.0267(15) Uani 1 1 d . . . . .
O7 O 0.7047(2) 0.5391(4) 0.7488(3) 0.0163(12) Uani 1 1 d . . . . .
O8 O 0.7985(2) 0.5378(4) 0.7449(3) 0.0173(12) Uani 1 1 d . . . . .
O9 O 0.7357(2) 0.6772(4) 0.7090(3) 0.0188(13) Uani 1 1 d . . . . .
O10 O 0.7825(2) 0.6348(4) 0.8207(3) 0.0175(12) Uani 1 1 d . . . . .
O11 O 0.6426(3) 0.4681(4) 0.7949(3) 0.0216(13) Uani 1 1 d . . . . .
O12 O 0.7606(2) 0.3724(4) 0.7713(3) 0.0182(12) Uani 1 1 d . . . . .
O13 O 0.8958(2) 0.4647(4) 0.7853(3) 0.0226(14) Uani 1 1 d . . . . .
O14 O 0.8408(3) 0.6818(4) 0.7024(4) 0.0290(16) Uani 1 1 d . . . . .
O15 O 0.7311(3) 0.8526(4) 0.6962(3) 0.0250(15) Uani 1 1 d . . . . .
O16 O 0.6299(2) 0.6849(4) 0.7108(3) 0.0212(13) Uani 1 1 d . . . . .
O17 O 0.6738(3) 0.6448(4) 0.8296(3) 0.0211(13) Uani 1 1 d . . . . .
O18 O 0.7537(3) 0.4561(4) 0.8658(3) 0.0222(13) Uani 1 1 d . . . . .
O19 O 0.8458(2) 0.4545(4) 0.8624(3) 0.0208(13) Uani 1 1 d . . . . .
O20 O 0.8956(3) 0.6411(4) 0.8213(3) 0.0261(15) Uani 1 1 d . . . . .
O21 O 0.8304(3) 0.7870(4) 0.7860(3) 0.0265(15) Uani 1 1 d . . . . .
O22 O 0.7109(3) 0.7871(4) 0.7914(3) 0.0213(13) Uani 1 1 d . . . . .
O23 O 0.7737(3) 0.6238(5) 0.9223(3) 0.0264(14) Uani 1 1 d . . . . .
O24 O 0.8749(3) 0.6228(5) 0.9187(3) 0.0302(16) Uani 1 1 d . . . . .
O25 O 0.8131(3) 0.7761(4) 0.8912(3) 0.0258(15) Uani 1 1 d . . . . .
O26 O 0.5629(3) 0.6035(5) 0.7570(3) 0.0294(15) Uani 1 1 d . . . . .
O27 O 0.6917(3) 0.2976(4) 0.8200(3) 0.0264(15) Uani 1 1 d . . . . .
O28 O 0.8661(3) 0.2948(4) 0.8130(3) 0.0266(15) Uani 1 1 d . . . . .
O29 O 0.9434(3) 0.6002(4) 0.7428(4) 0.0332(17) Uani 1 1 d . . . . .
O30 O 0.8272(3) 0.8731(5) 0.6810(4) 0.0395(19) Uani 1 1 d . . . . .
O31 O 0.6284(3) 0.8795(5) 0.6981(3) 0.0288(15) Uani 1 1 d . . . . .
O32 O 0.7161(3) 0.7977(5) 0.9068(3) 0.0279(15) Uani 1 1 d . . . . .
O33 O 0.8486(3) 0.4861(5) 0.9805(3) 0.0315(16) Uani 1 1 d . . . . .
O34 O 0.9199(3) 0.7953(5) 0.9000(4) 0.0401(19) Uani 1 1 d . . . . .
N2 N 0.5805(5) 0.7910(8) 0.4236(5) 0.052(3) Uani 1 1 d . U . . .
N3 N 0.9476(3) 0.8670(5) 0.6333(3) 0.0210(16) Uani 1 1 d . . . . .
C1 C 0.6104(4) 0.4299(6) 0.6660(4) 0.0239(19) Uani 1 1 d . . . . .
C2 C 0.5793(5) 0.3920(8) 0.6012(5) 0.040(3) Uani 1 1 d . . . . .
H2A H 0.594480 0.332977 0.598337 0.060 Uiso 1 1 calc R U . . .
H2B H 0.540525 0.385141 0.591797 0.060 Uiso 1 1 calc R U . . .
H2C H 0.583272 0.434043 0.572710 0.060 Uiso 1 1 calc R U . . .
C3 C 0.8219(4) 0.4265(6) 0.6575(5) 0.027(2) Uani 1 1 d . . . . .
C4 C 0.8012(5) 0.3883(7) 0.5945(5) 0.033(2) Uani 1 1 d . . . . .
H4A H 0.783621 0.329686 0.592725 0.050 Uiso 1 1 calc R U . . .
H4B H 0.774669 0.430217 0.566213 0.050 Uiso 1 1 calc R U . . .
H4C H 0.831868 0.380302 0.584041 0.050 Uiso 1 1 calc R U . . .
C211 C 0.5864(5) 0.7180(8) 0.4705(5) 0.034(2) Uani 1 1 d . . . . .
H21A H 0.552831 0.680844 0.455187 0.041 Uiso 1 1 calc R U . . .
H21B H 0.589208 0.748553 0.507330 0.041 Uiso 1 1 calc R U . . .
C212 C 0.6359(5) 0.6544(7) 0.4872(5) 0.035(2) Uani 1 1 d . . . . .
H21C H 0.670133 0.689925 0.504830 0.042 Uiso 1 1 calc R U . . .
H21D H 0.634222 0.623809 0.450851 0.042 Uiso 1 1 calc R U . . .
C213 C 0.6354(5) 0.5812(8) 0.5338(6) 0.043(3) Uani 1 1 d . . . . .
H21E H 0.632550 0.612361 0.567788 0.052 Uiso 1 1 calc R U . . .
H21F H 0.603030 0.541877 0.514447 0.052 Uiso 1 1 calc R U . . .
C214 C 0.6879(6) 0.5218(10) 0.5578(8) 0.063(4) Uani 1 1 d . . . . .
H21G H 0.686128 0.477557 0.586424 0.094 Uiso 1 1 calc R U . . .
H21H H 0.690473 0.490033 0.524412 0.094 Uiso 1 1 calc R U . . .
H21I H 0.719970 0.560464 0.577712 0.094 Uiso 1 1 calc R U . . .
C221 C 0.6332(6) 0.8436(9) 0.4402(6) 0.050(3) Uani 1 1 d . . . . .
H22A H 0.627758 0.886887 0.407633 0.060 Uiso 1 1 calc R U . . .
H22B H 0.662050 0.800680 0.442633 0.060 Uiso 1 1 calc R U . . .
C222 C 0.6536(6) 0.8966(9) 0.4996(7) 0.056(3) Uani 1 1 d . . . . .
H22C H 0.627177 0.943987 0.497894 0.067 Uiso 1 1 calc R U . . .
H22D H 0.659926 0.855689 0.533584 0.067 Uiso 1 1 calc R U . . .
C223 C 0.7069(7) 0.9385(12) 0.5052(10) 0.093(5) Uani 1 1 d D U . . .
H22E H 0.699927 0.973258 0.468405 0.111 Uiso 1 1 calc R U . . .
H22F H 0.732986 0.889492 0.508543 0.111 Uiso 1 1 calc R U . . .
C224 C 0.7330(8) 1.0019(14) 0.5599(10) 0.107(6) Uani 1 1 d D U . . .
H22G H 0.767009 1.026944 0.561493 0.160 Uiso 1 1 calc R U . . .
H22H H 0.707696 1.051260 0.556380 0.160 Uiso 1 1 calc R U . . .
H22I H 0.740753 0.967500 0.596515 0.160 Uiso 1 1 calc R U . . .
C231 C 0.5331(5) 0.8524(9) 0.4192(6) 0.043(3) Uani 1 1 d . . . . .
H23A H 0.541277 0.875998 0.459590 0.051 Uiso 1 1 calc R U . . .
H23B H 0.499641 0.815187 0.406229 0.051 Uiso 1 1 calc R U . . .
C232 C 0.5212(6) 0.9345(11) 0.3754(7) 0.061(4) Uani 1 1 d . . . . .
H23C H 0.550131 0.980674 0.393395 0.074 Uiso 1 1 calc R U . . .
H23D H 0.521656 0.913816 0.337573 0.074 Uiso 1 1 calc R U . . .
C233 C 0.4651(6) 0.9771(12) 0.3621(7) 0.062(4) Uani 1 1 d . . . . .
H23E H 0.459091 1.028987 0.334661 0.074 Uiso 1 1 calc R U . . .
H23F H 0.436321 0.931796 0.340990 0.074 Uiso 1 1 calc R U . . .
C234 C 0.4586(6) 1.0098(10) 0.4171(6) 0.059(4) Uani 1 1 d . . . . .
H23G H 0.422150 1.035663 0.404750 0.088 Uiso 1 1 calc R U . . .
H23H H 0.463381 0.958666 0.444053 0.088 Uiso 1 1 calc R U . . .
H23I H 0.486188 1.056017 0.437714 0.088 Uiso 1 1 calc R U . . .
C241 C 0.5687(6) 0.7477(11) 0.3620(6) 0.072(3) Uani 1 1 d D U . . .
H24A H 0.566292 0.797076 0.333882 0.086 Uiso 1 1 calc R U . . .
H24B H 0.600456 0.709756 0.366863 0.086 Uiso 1 1 calc R U . . .
C242 C 0.5164(7) 0.6887(14) 0.3324(8) 0.098(4) Uani 1 1 d D U . . .
H24C H 0.484375 0.725284 0.328067 0.118 Uiso 1 1 calc R U . . .
H24D H 0.519156 0.637007 0.359021 0.118 Uiso 1 1 calc R U . . .
C243 C 0.5073(9) 0.6516(16) 0.2696(8) 0.128(5) Uani 1 1 d D U . . .
H24E H 0.540993 0.661098 0.264046 0.154 Uiso 1 1 calc R U . . .
H24F H 0.500532 0.585585 0.268250 0.154 Uiso 1 1 calc R U . . .
C244 C 0.4589(10) 0.698(2) 0.2174(12) 0.143(7) Uani 1 1 d D U . . .
H24G H 0.455071 0.671930 0.179321 0.214 Uiso 1 1 calc R U . . .
H24H H 0.425221 0.687269 0.222045 0.214 Uiso 1 1 calc R U . . .
H24I H 0.465692 0.762800 0.217839 0.214 Uiso 1 1 calc R U . . .
C311 C 0.9484(4) 0.9698(7) 0.6342(5) 0.029(2) Uani 1 1 d . . . . .
H31A H 0.985298 0.989895 0.662456 0.035 Uiso 1 1 calc R U . . .
H31B H 0.942126 0.991484 0.593957 0.035 Uiso 1 1 calc R U . . .
C312 C 0.9071(5) 1.0152(8) 0.6516(6) 0.039(3) Uani 1 1 d . . . . .
H31C H 0.913410 0.995132 0.692229 0.046 Uiso 1 1 calc R U . . .
H31D H 0.869903 0.995805 0.623608 0.046 Uiso 1 1 calc R U . . .
C313 C 0.9105(6) 1.1193(7) 0.6507(6) 0.046(3) Uani 1 1 d . . . . .
H31E H 0.947150 1.138284 0.680200 0.055 Uiso 1 1 calc R U . . .
H31F H 0.906342 1.138572 0.610715 0.055 Uiso 1 1 calc R U . . .
C314 C 0.8688(8) 1.1668(10) 0.6644(9) 0.072(5) Uani 1 1 d . . . . .
H31G H 0.873572 1.232329 0.662959 0.108 Uiso 1 1 calc R U . . .
H31H H 0.832249 1.149810 0.634803 0.108 Uiso 1 1 calc R U . . .
H31I H 0.873111 1.149522 0.704380 0.108 Uiso 1 1 calc R U . . .
C321 C 0.9969(4) 0.8335(7) 0.6207(5) 0.033(2) Uani 1 1 d . . . . .
H32A H 1.031382 0.852935 0.654236 0.040 Uiso 1 1 calc R U . . .
H32B H 0.996691 0.766559 0.619814 0.040 Uiso 1 1 calc R U . . .
C322 C 0.9960(4) 0.8687(7) 0.5624(5) 0.030(2) Uani 1 1 d . . . . .
H32C H 1.009867 0.931580 0.568619 0.036 Uiso 1 1 calc R U . . .
H32D H 0.957729 0.870035 0.531654 0.036 Uiso 1 1 calc R U . . .
C323 C 1.0299(5) 0.8119(8) 0.5393(5) 0.039(3) Uani 1 1 d . . . . .
H32E H 1.067485 0.807086 0.571207 0.046 Uiso 1 1 calc R U . . .
H32F H 1.014398 0.750055 0.530651 0.046 Uiso 1 1 calc R U . . .
C324 C 1.0324(5) 0.8496(8) 0.4831(5) 0.038(3) Uani 1 1 d . . . . .
H32G H 1.054699 0.809778 0.471032 0.057 Uiso 1 1 calc R U . . .
H32H H 0.995397 0.853151 0.450846 0.057 Uiso 1 1 calc R U . . .
H32I H 1.048551 0.910253 0.491453 0.057 Uiso 1 1 calc R U . . .
C331 C 0.8934(4) 0.8302(7) 0.5853(5) 0.029(2) Uani 1 1 d . . . . .
H33A H 0.884598 0.864296 0.547840 0.035 Uiso 1 1 calc R U . . .
H33B H 0.864297 0.843019 0.598188 0.035 Uiso 1 1 calc R U . . .
C332 C 0.8918(5) 0.7271(7) 0.5709(6) 0.042(3) Uani 1 1 d . . . . .
H33C H 0.910263 0.716707 0.544573 0.050 Uiso 1 1 calc R U . . .
H33D H 0.911958 0.693250 0.608472 0.050 Uiso 1 1 calc R U . . .
C333 C 0.8335(4) 0.6912(8) 0.5403(6) 0.037(3) Uani 1 1 d . . . . .
H33E H 0.811269 0.733725 0.508205 0.044 Uiso 1 1 calc R U . . .
H33F H 0.817912 0.689355 0.569853 0.044 Uiso 1 1 calc R U . . .
C334 C 0.8294(6) 0.5963(9) 0.5132(6) 0.055(4) Uani 1 1 d . . . . .
H33G H 0.791092 0.577304 0.494362 0.082 Uiso 1 1 calc R U . . .
H33H H 0.843875 0.597764 0.483141 0.082 Uiso 1 1 calc R U . . .
H33I H 0.850523 0.553361 0.544836 0.082 Uiso 1 1 calc R U . . .
C341 C 0.9555(4) 0.8277(6) 0.6960(5) 0.029(2) Uani 1 1 d . . . . .
H34A H 0.921762 0.840519 0.700699 0.034 Uiso 1 1 calc R U . . .
H34B H 0.958510 0.761119 0.694233 0.034 Uiso 1 1 calc R U . . .
C342 C 1.0032(5) 0.8600(7) 0.7522(5) 0.036(2) Uani 1 1 d . . . . .
H34C H 1.007163 0.926426 0.750339 0.044 Uiso 1 1 calc R U . . .
H34D H 1.037252 0.831286 0.755301 0.044 Uiso 1 1 calc R U . . .
C343 C 0.9936(5) 0.8355(8) 0.8076(5) 0.040(3) Uani 1 1 d . . . . .
H34E H 0.959439 0.864976 0.803627 0.048 Uiso 1 1 calc R U . . .
H34F H 0.988090 0.769289 0.807609 0.048 Uiso 1 1 calc R U . . .
C344 C 1.0392(6) 0.8623(10) 0.8680(6) 0.053(3) Uani 1 1 d . . . . .
H34G H 1.029337 0.843936 0.900071 0.080 Uiso 1 1 calc R U . . .
H34H H 1.073133 0.832078 0.873240 0.080 Uiso 1 1 calc R U . . .
H34I H 1.044412 0.928000 0.869249 0.080 Uiso 1 1 calc R U . . .
P1 P 0.75442(9) 0.59698(14) 0.75357(11) 0.0157(4) Uani 1 1 d . . . . .
N1 N 0.7644(4) 0.0735(6) 0.8091(4) 0.034(2) Uani 1 1 d . . . . .
C111 C 0.7201(5) 0.0152(7) 0.8165(5) 0.035(2) Uani 1 1 d . . . . .
H11A H 0.706091 -0.029251 0.783397 0.042 Uiso 1 1 calc R U . . .
H11B H 0.737658 -0.019295 0.854260 0.042 Uiso 1 1 calc R U . . .
C112 C 0.6712(5) 0.0670(8) 0.8172(6) 0.043(3) Uani 1 1 d . . . . .
H11C H 0.648260 0.090709 0.776781 0.051 Uiso 1 1 calc R U . . .
H11D H 0.684476 0.118960 0.844999 0.051 Uiso 1 1 calc R U . . .
C113 C 0.6367(6) 0.0036(10) 0.8374(7) 0.057(4) Uani 1 1 d . . . . .
H11E H 0.625616 -0.050122 0.810971 0.068 Uiso 1 1 calc R U . . .
H11F H 0.659548 -0.017685 0.878591 0.068 Uiso 1 1 calc R U . . .
C114 C 0.5861(7) 0.0493(15) 0.8360(11) 0.097(7) Uani 1 1 d . . . . .
H11G H 0.565913 0.006456 0.849108 0.145 Uiso 1 1 calc R U . . .
H11H H 0.596864 0.101776 0.862806 0.145 Uiso 1 1 calc R U . . .
H11I H 0.562928 0.069335 0.795177 0.145 Uiso 1 1 calc R U . . .
C121 C 0.8047(5) 0.0044(8) 0.8033(7) 0.049(3) Uani 1 1 d . . . . .
H12A H 0.784496 -0.033900 0.767761 0.058 Uiso 1 1 calc R U . . .
H12B H 0.818075 -0.035604 0.838768 0.058 Uiso 1 1 calc R U . . .
C122 C 0.8547(6) 0.0459(10) 0.7974(8) 0.065(5) Uani 1 1 d . . . . .
H12C H 0.860296 0.012896 0.765644 0.078 Uiso 1 1 calc R U . . .
H12D H 0.846267 0.109581 0.784299 0.078 Uiso 1 1 calc R U . . .
C123 C 0.9081(7) 0.0437(10) 0.8545(8) 0.063(4) Uani 1 1 d . . . . .
H12E H 0.916297 -0.019138 0.869628 0.076 Uiso 1 1 calc R U . . .
H12F H 0.904540 0.081351 0.885733 0.076 Uiso 1 1 calc R U . . .
C124 C 0.9570(7) 0.0820(11) 0.8401(10) 0.085(6) Uani 1 1 d . . . . .
H12G H 0.991208 0.080699 0.876578 0.127 Uiso 1 1 calc R U . . .
H12H H 0.960522 0.044154 0.809469 0.127 Uiso 1 1 calc R U . . .
H12I H 0.948798 0.144357 0.825529 0.127 Uiso 1 1 calc R U . . .
C131 C 0.7906(4) 0.1419(7) 0.8601(5) 0.032(2) Uani 1 1 d . . . . .
H13A H 0.763012 0.188095 0.856827 0.039 Uiso 1 1 calc R U . . .
H13B H 0.820641 0.173120 0.855111 0.039 Uiso 1 1 calc R U . . .
C132 C 0.8136(5) 0.0999(8) 0.9240(6) 0.041(3) Uani 1 1 d . . . . .
H13C H 0.783126 0.080642 0.933214 0.049 Uiso 1 1 calc R U . . .
H13D H 0.835851 0.045885 0.925700 0.049 Uiso 1 1 calc R U . . .
C133 C 0.8485(5) 0.1691(9) 0.9696(5) 0.045(3) Uani 1 1 d . . . . .
H13E H 0.878181 0.188680 0.959093 0.054 Uiso 1 1 calc R U . . .
H13F H 0.865485 0.139692 1.009274 0.054 Uiso 1 1 calc R U . . .
C134 C 0.8169(6) 0.2542(9) 0.9742(6) 0.051(3) Uani 1 1 d . . . . .
H13G H 0.842064 0.295430 1.004403 0.077 Uiso 1 1 calc R U . . .
H13H H 0.800674 0.284954 0.935394 0.077 Uiso 1 1 calc R U . . .
H13I H 0.787960 0.235897 0.985646 0.077 Uiso 1 1 calc R U . . .
C141 C 0.7377(5) 0.1324(7) 0.7502(5) 0.034(2) Uani 1 1 d . . . . .
H14A H 0.711086 0.174064 0.754601 0.041 Uiso 1 1 calc R U . . .
H14B H 0.766728 0.170075 0.747499 0.041 Uiso 1 1 calc R U . . .
C142 C 0.7082(6) 0.0812(8) 0.6902(6) 0.045(3) Uani 1 1 d . . . . .
H14C H 0.735566 0.052952 0.678855 0.054 Uiso 1 1 calc R U . . .
H14D H 0.685276 0.032445 0.694799 0.054 Uiso 1 1 calc R U . . .
C143 C 0.6721(6) 0.1473(9) 0.6404(6) 0.049(3) Uani 1 1 d . . . . .
H14E H 0.650792 0.112001 0.603781 0.058 Uiso 1 1 calc R U . . .
H14F H 0.645885 0.176416 0.653055 0.058 Uiso 1 1 calc R U . . .
C144 C 0.7034(6) 0.2213(8) 0.6251(6) 0.052(3) Uani 1 1 d . . . . .
H14G H 0.677584 0.259897 0.593406 0.078 Uiso 1 1 calc R U . . .
H14H H 0.723841 0.257991 0.660702 0.078 Uiso 1 1 calc R U . . .
H14I H 0.728756 0.193463 0.611341 0.078 Uiso 1 1 calc R U . . .

loop_
_atom_site_aniso_label
_atom_site_aniso_U_11
_atom_site_aniso_U_22
_atom_site_aniso_U_33
_atom_site_aniso_U_23
_atom_site_aniso_U_13
_atom_site_aniso_U_12
Mo1 0.0154(4) 0.0201(4) 0.0242(4) 0.0009(3) 0.0115(3) 0.0006(3)
Mo2 0.0185(4) 0.0153(3) 0.0224(4) 0.0012(3) 0.0125(3) -0.0013(3)
Mo3 0.0207(4) 0.0088(3) 0.0317(5) 0.0006(3) 0.0165(3) 0.0007(3)
Mo4 0.0193(4) 0.0112(3) 0.0415(5) 0.0033(3) 0.0198(4) 0.0020(3)
Mo5 0.0251(4) 0.0152(4) 0.0441(5) 0.0079(3) 0.0216(4) 0.0028(3)
Mo6 0.0193(4) 0.0169(4) 0.0327(5) 0.0047(3) 0.0136(3) 0.0045(3)
Mo7 0.0203(4) 0.0180(4) 0.0260(4) -0.0045(3) 0.0095(3) 0.0048(3)
Mo8 0.0230(4) 0.0190(4) 0.0201(4) -0.0031(3) 0.0047(3) 0.0053(3)
Mo9 0.0182(4) 0.0144(4) 0.0418(5) -0.0074(3) 0.0099(4) -0.0012(3)
O1 0.032(4) 0.036(4) 0.029(4) 0.007(3) 0.016(3) 0.002(3)
O2 0.035(4) 0.032(4) 0.039(4) 0.017(3) 0.024(4) 0.010(3)
O3 0.018(3) 0.029(3) 0.022(4) 0.002(3) 0.007(3) 0.001(3)
O4 0.021(3) 0.017(3) 0.039(4) 0.002(3) 0.018(3) -0.006(2)
O5 0.029(3) 0.018(3) 0.027(4) -0.005(3) 0.018(3) 0.002(3)
O6 0.033(4) 0.018(3) 0.041(4) 0.006(3) 0.027(3) 0.004(3)
O7 0.018(3) 0.014(3) 0.018(3) 0.003(2) 0.009(3) -0.001(2)
O8 0.020(3) 0.009(3) 0.028(4) 0.001(2) 0.015(3) 0.002(2)
O9 0.020(3) 0.011(3) 0.029(4) 0.003(2) 0.014(3) 0.004(2)
O10 0.019(3) 0.014(3) 0.021(3) -0.004(2) 0.010(3) -0.002(2)
O11 0.021(3) 0.021(3) 0.030(4) 0.000(3) 0.017(3) -0.002(2)
O12 0.023(3) 0.013(3) 0.023(3) -0.004(2) 0.014(3) -0.001(2)
O13 0.018(3) 0.010(3) 0.044(4) -0.001(3) 0.017(3) -0.002(2)
O14 0.029(4) 0.018(3) 0.051(5) 0.005(3) 0.027(4) 0.003(3)
O15 0.019(3) 0.016(3) 0.044(4) 0.008(3) 0.017(3) 0.009(2)
O16 0.014(3) 0.023(3) 0.029(4) 0.004(3) 0.011(3) 0.004(2)
O17 0.020(3) 0.022(3) 0.028(4) 0.000(3) 0.016(3) 0.003(2)
O18 0.023(3) 0.021(3) 0.030(4) 0.002(3) 0.019(3) 0.005(2)
O19 0.019(3) 0.017(3) 0.028(4) -0.003(2) 0.011(3) -0.001(2)
O20 0.021(3) 0.012(3) 0.041(4) -0.004(3) 0.011(3) 0.001(2)
O21 0.019(3) 0.011(3) 0.054(5) -0.007(3) 0.020(3) -0.001(2)
O22 0.021(3) 0.016(3) 0.029(4) 0.002(2) 0.013(3) 0.003(2)
O23 0.026(3) 0.028(3) 0.026(4) -0.004(3) 0.013(3) 0.003(3)
O24 0.022(3) 0.026(3) 0.034(4) -0.009(3) 0.003(3) 0.004(3)
O25 0.020(3) 0.017(3) 0.035(4) -0.014(3) 0.007(3) 0.000(2)
O26 0.021(3) 0.031(4) 0.040(4) 0.006(3) 0.017(3) 0.001(3)
O27 0.028(4) 0.017(3) 0.039(4) 0.005(3) 0.018(3) -0.004(3)
O28 0.026(3) 0.010(3) 0.048(4) 0.001(3) 0.020(3) 0.005(2)
O29 0.028(4) 0.019(3) 0.064(5) 0.008(3) 0.031(4) 0.005(3)
O30 0.030(4) 0.021(3) 0.073(6) 0.008(3) 0.028(4) 0.002(3)
O31 0.028(4) 0.025(3) 0.039(4) 0.007(3) 0.020(3) 0.005(3)
O32 0.029(4) 0.030(4) 0.024(4) -0.008(3) 0.011(3) 0.007(3)
O33 0.037(4) 0.027(4) 0.023(4) 0.002(3) 0.005(3) 0.008(3)
O34 0.028(4) 0.019(3) 0.063(6) -0.014(3) 0.010(4) -0.004(3)
N2 0.056(6) 0.078(7) 0.039(5) 0.035(5) 0.037(5) 0.046(5)
N3 0.032(4) 0.013(3) 0.021(4) 0.000(3) 0.014(3) -0.009(3)
C1 0.024(5) 0.024(5) 0.024(5) -0.001(4) 0.010(4) -0.010(4)
C2 0.040(6) 0.029(5) 0.034(6) -0.011(5) -0.001(5) -0.007(5)
C3 0.028(5) 0.023(5) 0.040(6) 0.001(4) 0.025(5) 0.007(4)
C4 0.045(6) 0.027(5) 0.032(6) 0.003(4) 0.022(5) 0.004(4)
C211 0.043(6) 0.035(6) 0.031(6) 0.009(4) 0.022(5) 0.009(5)
C212 0.047(7) 0.030(5) 0.030(6) 0.006(4) 0.019(5) 0.008(5)
C213 0.045(7) 0.030(6) 0.058(8) 0.015(5) 0.026(6) 0.009(5)
C214 0.063(9) 0.040(7) 0.082(11) 0.021(7) 0.029(8) 0.019(6)
C221 0.066(8) 0.048(7) 0.063(7) 0.043(5) 0.053(6) 0.038(5)
C222 0.065(7) 0.034(6) 0.087(9) 0.029(5) 0.050(7) 0.028(5)
C223 0.066(8) 0.061(9) 0.161(16) 0.026(8) 0.057(9) 0.022(6)
C224 0.078(9) 0.076(10) 0.163(17) 0.018(9) 0.048(10) 0.024(7)
C231 0.047(7) 0.050(7) 0.043(7) 0.021(5) 0.030(6) 0.029(6)
C232 0.058(8) 0.070(9) 0.073(10) 0.045(8) 0.044(8) 0.044(7)
C233 0.056(8) 0.087(11) 0.051(9) 0.033(8) 0.032(7) 0.036(8)
C234 0.071(9) 0.054(8) 0.045(8) 0.009(6) 0.019(7) 0.041(7)
C241 0.079(7) 0.101(8) 0.050(6) 0.025(6) 0.041(5) 0.051(6)
C242 0.099(7) 0.126(8) 0.079(7) -0.004(7) 0.046(6) 0.046(7)
C243 0.127(6) 0.133(6) 0.122(6) -0.003(4) 0.052(4) 0.014(4)
C244 0.134(10) 0.153(11) 0.132(10) -0.001(10) 0.049(9) 0.007(10)
C311 0.033(5) 0.027(5) 0.031(6) -0.005(4) 0.018(5) -0.006(4)
C312 0.050(7) 0.031(6) 0.046(7) 0.004(5) 0.032(6) 0.006(5)
C313 0.059(8) 0.021(5) 0.056(8) 0.008(5) 0.022(7) 0.003(5)
C314 0.103(13) 0.039(8) 0.105(14) 0.020(8) 0.073(12) 0.019(8)
C321 0.032(6) 0.026(5) 0.045(7) -0.003(4) 0.019(5) 0.000(4)
C322 0.033(5) 0.032(5) 0.028(6) 0.000(4) 0.015(5) 0.003(4)
C323 0.044(7) 0.038(6) 0.035(6) 0.000(5) 0.018(5) 0.006(5)
C324 0.032(6) 0.045(7) 0.042(7) -0.014(5) 0.021(5) -0.005(5)
C331 0.027(5) 0.032(5) 0.027(6) 0.000(4) 0.011(4) -0.001(4)
C332 0.053(7) 0.026(6) 0.050(8) -0.003(5) 0.027(6) -0.005(5)
C333 0.027(5) 0.042(6) 0.042(7) -0.014(5) 0.016(5) -0.008(4)
C334 0.071(9) 0.037(7) 0.047(8) 0.000(6) 0.017(7) -0.020(6)
C341 0.033(5) 0.018(4) 0.041(6) 0.006(4) 0.022(5) -0.001(4)
C342 0.043(6) 0.023(5) 0.042(7) -0.001(4) 0.017(5) -0.002(4)
C343 0.038(6) 0.034(6) 0.045(7) 0.002(5) 0.015(5) -0.003(5)
C344 0.065(9) 0.062(9) 0.028(7) 0.007(6) 0.016(6) 0.003(7)
P1 0.0152(10) 0.0113(10) 0.0248(12) 0.0012(8) 0.0124(9) 0.0006(8)
N1 0.046(5) 0.016(4) 0.047(6) 0.004(4) 0.026(5) 0.001(4)
C111 0.044(6) 0.022(5) 0.032(6) 0.001(4) 0.009(5) -0.008(4)
C112 0.038(6) 0.036(6) 0.051(8) 0.006(5) 0.016(6) -0.006(5)
C113 0.067(9) 0.052(8) 0.069(10) -0.011(7) 0.045(8) -0.019(7)
C114 0.056(10) 0.108(16) 0.14(2) -0.001(14) 0.051(12) -0.021(10)
C121 0.048(7) 0.036(6) 0.073(10) 0.006(6) 0.037(7) 0.010(5)
C122 0.069(10) 0.051(8) 0.103(13) 0.035(8) 0.062(10) 0.022(7)
C123 0.069(10) 0.044(8) 0.081(12) -0.009(7) 0.037(9) -0.006(7)
C124 0.056(10) 0.045(9) 0.141(18) -0.012(10) 0.031(11) -0.014(7)
C131 0.032(5) 0.023(5) 0.041(6) 0.006(4) 0.015(5) 0.004(4)
C132 0.039(6) 0.032(6) 0.048(7) 0.018(5) 0.017(6) 0.006(5)
C133 0.039(6) 0.062(8) 0.025(6) 0.007(5) 0.006(5) -0.006(6)
C134 0.072(9) 0.042(7) 0.035(7) -0.004(5) 0.018(7) -0.012(6)
C141 0.064(7) 0.017(5) 0.029(6) 0.004(4) 0.027(6) 0.001(5)
C142 0.063(8) 0.030(6) 0.036(7) 0.000(5) 0.015(6) -0.008(5)
C143 0.059(8) 0.042(7) 0.036(7) 0.003(5) 0.013(6) -0.010(6)
C144 0.063(9) 0.029(6) 0.048(8) 0.008(5) 0.008(7) -0.006(6)

_geom_special_details            
;
 All esds (except the esd in the dihedral angle between two l.s. planes)
 are estimated using the full covariance matrix.  The cell esds are taken
 into account individually in the estimation of esds in distances, angles
 and torsion angles; correlations between esds in cell parameters are only
 used when they are defined by crystal symmetry.  An approximate (isotropic)
 treatment of cell esds is used for estimating esds involving l.s. planes.
;

loop_
_geom_bond_atom_site_label_1
_geom_bond_atom_site_label_2
_geom_bond_distance
_geom_bond_site_symmetry_2
_geom_bond_publ_flag
Mo1 O26 1.693(6) . ?
Mo1 O17 1.817(7) . ?
Mo1 O16 1.826(6) . ?
Mo1 O11 1.933(6) . ?
Mo1 O3 2.134(7) . ?
Mo1 O7 2.306(6) . ?
Mo2 O27 1.696(6) . ?
Mo2 O18 1.794(7) . ?
Mo2 O11 1.878(6) . ?
Mo2 O12 1.904(6) . ?
Mo2 O4 2.128(7) . ?
Mo2 O7 2.305(6) . ?
Mo3 O28 1.700(6) . ?
Mo3 O19 1.800(6) . ?
Mo3 O13 1.895(6) . ?
Mo3 O12 1.902(6) . ?
Mo3 O5 2.145(6) . ?
Mo3 O8 2.295(6) . ?
Mo4 O29 1.686(6) . ?
Mo4 O20 1.828(7) . ?
Mo4 O14 1.830(7) . ?
Mo4 O13 1.935(6) . ?
Mo4 O6 2.133(7) . ?
Mo4 O8 2.315(6) . ?
Mo5 O2 1.687(8) . ?
Mo5 O30 1.702(7) . ?
Mo5 O15 1.917(6) . ?
Mo5 O14 1.984(6) . ?
Mo5 O21 2.286(8) . ?
Mo5 O9 2.312(6) . ?
Mo6 O31 1.700(7) . ?
Mo6 O1 1.713(7) . ?
Mo6 O15 1.908(6) . ?
Mo6 O16 1.973(6) . ?
Mo6 O22 2.239(7) . ?
Mo6 O9 2.364(6) . ?
Mo7 O32 1.685(6) . ?
Mo7 O22 1.766(6) . ?
Mo7 O25 1.902(6) . ?
Mo7 O17 2.020(6) . ?
Mo7 O23 2.067(7) . ?
Mo7 O10 2.355(6) . ?
Mo8 O33 1.690(7) . ?
Mo8 O23 1.813(6) . ?
Mo8 O24 1.822(7) . ?
Mo8 O19 2.051(6) . ?
Mo8 O18 2.060(7) . ?
Mo8 O10 2.427(6) . ?
Mo9 O34 1.696(7) . ?
Mo9 O21 1.775(8) . ?
Mo9 O25 1.925(6) . ?
Mo9 O20 1.985(6) . ?
Mo9 O24 2.081(8) . ?
Mo9 O10 2.381(6) . ?
O3 C1 1.269(12) . ?
O4 C1 1.294(12) . ?
O5 C3 1.282(12) . ?
O6 C3 1.271(12) . ?
O7 P1 1.527(6) . ?
O8 P1 1.537(6) . ?
O9 P1 1.518(6) . ?
O10 P1 1.570(6) . ?
N2 C221 1.490(18) . ?
N2 C231 1.509(13) . ?
N2 C211 1.511(13) . ?
N2 C241 1.525(17) . ?
N3 C311 1.489(12) . ?
N3 C331 1.509(12) . ?
N3 C321 1.546(12) . ?
N3 C341 1.550(12) . ?
C1 C2 1.532(14) . ?
C3 C4 1.492(15) . ?
C211 C212 1.512(14) . ?
C212 C213 1.554(15) . ?
C213 C214 1.525(17) . ?
C221 C222 1.51(2) . ?
C222 C223 1.49(2) . ?
C223 C224 1.516(10) . ?
C231 C232 1.534(16) . ?
C232 C233 1.516(16) . ?
C233 C234 1.493(19) . ?
C241 C242 1.525(10) . ?
C242 C243 1.535(9) . ?
C243 C244 1.520(10) . ?
C311 C312 1.488(14) . ?
C312 C313 1.510(15) . ?
C313 C314 1.458(18) . ?
C321 C322 1.493(15) . ?
C322 C323 1.496(14) . ?
C323 C324 1.495(16) . ?
C331 C332 1.528(14) . ?
C332 C333 1.495(16) . ?
C333 C334 1.507(16) . ?
C341 C342 1.484(15) . ?
C342 C343 1.514(16) . ?
C343 C344 1.497(17) . ?
N1 C131 1.502(14) . ?
N1 C121 1.516(14) . ?
N1 C111 1.521(13) . ?
N1 C141 1.550(13) . ?
C111 C112 1.507(16) . ?
C112 C113 1.519(16) . ?
C113 C114 1.49(2) . ?
C121 C122 1.520(18) . ?
C122 C123 1.50(2) . ?
C123 C124 1.58(2) . ?
C131 C132 1.526(15) . ?
C132 C133 1.486(17) . ?
C133 C134 1.522(19) . ?
C141 C142 1.519(16) . ?
C142 C143 1.518(17) . ?
C143 C144 1.497(17) . ?

loop_
_geom_angle_atom_site_label_1
_geom_angle_atom_site_label_2
_geom_angle_atom_site_label_3
_geom_angle
_geom_angle_site_symmetry_1
_geom_angle_site_symmetry_3
_geom_angle_publ_flag
O26 Mo1 O17 104.5(3) . . ?
O26 Mo1 O16 102.4(3) . . ?
O17 Mo1 O16 94.2(3) . . ?
O26 Mo1 O11 98.0(3) . . ?
O17 Mo1 O11 92.5(3) . . ?
O16 Mo1 O11 156.2(3) . . ?
O26 Mo1 O3 92.9(3) . . ?
O17 Mo1 O3 162.0(2) . . ?
O16 Mo1 O3 86.5(3) . . ?
O11 Mo1 O3 80.3(3) . . ?
O26 Mo1 O7 166.2(3) . . ?
O17 Mo1 O7 87.4(2) . . ?
O16 Mo1 O7 83.4(2) . . ?
O11 Mo1 O7 74.1(2) . . ?
O3 Mo1 O7 74.8(2) . . ?
O27 Mo2 O18 104.7(3) . . ?
O27 Mo2 O11 99.8(3) . . ?
O18 Mo2 O11 95.2(3) . . ?
O27 Mo2 O12 101.4(3) . . ?
O18 Mo2 O12 92.2(3) . . ?
O11 Mo2 O12 154.9(3) . . ?
O27 Mo2 O4 93.3(3) . . ?
O18 Mo2 O4 161.9(3) . . ?
O11 Mo2 O4 81.9(3) . . ?
O12 Mo2 O4 83.6(3) . . ?
O27 Mo2 O7 168.2(3) . . ?
O18 Mo2 O7 86.5(3) . . ?
O11 Mo2 O7 75.1(2) . . ?
O12 Mo2 O7 81.4(2) . . ?
O4 Mo2 O7 75.5(2) . . ?
O28 Mo3 O19 104.2(3) . . ?
O28 Mo3 O13 99.8(3) . . ?
O19 Mo3 O13 94.9(3) . . ?
O28 Mo3 O12 100.8(3) . . ?
O19 Mo3 O12 92.4(3) . . ?
O13 Mo3 O12 155.7(3) . . ?
O28 Mo3 O5 93.8(3) . . ?
O19 Mo3 O5 162.0(3) . . ?
O13 Mo3 O5 81.5(3) . . ?
O12 Mo3 O5 84.4(3) . . ?
O28 Mo3 O8 168.1(3) . . ?
O19 Mo3 O8 87.1(3) . . ?
O13 Mo3 O8 75.0(2) . . ?
O12 Mo3 O8 82.3(2) . . ?
O5 Mo3 O8 74.9(2) . . ?
O29 Mo4 O20 103.9(3) . . ?
O29 Mo4 O14 102.2(3) . . ?
O20 Mo4 O14 94.2(3) . . ?
O29 Mo4 O13 99.2(3) . . ?
O20 Mo4 O13 91.7(3) . . ?
O14 Mo4 O13 155.7(3) . . ?
O29 Mo4 O6 93.8(3) . . ?
O20 Mo4 O6 161.7(3) . . ?
O14 Mo4 O6 86.5(3) . . ?
O13 Mo4 O6 80.7(3) . . ?
O29 Mo4 O8 167.6(3) . . ?
O20 Mo4 O8 86.9(3) . . ?
O14 Mo4 O8 82.9(2) . . ?
O13 Mo4 O8 73.8(2) . . ?
O6 Mo4 O8 75.1(2) . . ?
O2 Mo5 O30 103.8(4) . . ?
O2 Mo5 O15 100.7(3) . . ?
O30 Mo5 O15 98.7(3) . . ?
O2 Mo5 O14 96.7(3) . . ?
O30 Mo5 O14 99.2(3) . . ?
O15 Mo5 O14 151.2(3) . . ?
O2 Mo5 O21 167.1(3) . . ?
O30 Mo5 O21 88.1(3) . . ?
O15 Mo5 O21 82.1(3) . . ?
O14 Mo5 O21 76.2(3) . . ?
O2 Mo5 O9 90.9(3) . . ?
O30 Mo5 O9 164.7(3) . . ?
O15 Mo5 O9 73.7(2) . . ?
O14 Mo5 O9 83.3(2) . . ?
O21 Mo5 O9 77.8(2) . . ?
O31 Mo6 O1 103.4(3) . . ?
O31 Mo6 O15 100.4(3) . . ?
O1 Mo6 O15 99.5(3) . . ?
O31 Mo6 O16 100.6(3) . . ?
O1 Mo6 O16 95.7(3) . . ?
O15 Mo6 O16 150.4(3) . . ?
O31 Mo6 O22 86.7(3) . . ?
O1 Mo6 O22 169.0(3) . . ?
O15 Mo6 O22 82.8(3) . . ?
O16 Mo6 O22 77.8(2) . . ?
O31 Mo6 O9 162.3(3) . . ?
O1 Mo6 O9 93.9(3) . . ?
O15 Mo6 O9 72.6(2) . . ?
O16 Mo6 O9 81.1(2) . . ?
O22 Mo6 O9 76.4(2) . . ?
O32 Mo7 O22 105.4(3) . . ?
O32 Mo7 O25 101.4(3) . . ?
O22 Mo7 O25 97.7(3) . . ?
O32 Mo7 O17 98.0(3) . . ?
O22 Mo7 O17 87.2(3) . . ?
O25 Mo7 O17 157.9(2) . . ?
O32 Mo7 O23 100.0(3) . . ?
O22 Mo7 O23 153.3(3) . . ?
O25 Mo7 O23 85.0(3) . . ?
O17 Mo7 O23 81.3(3) . . ?
O32 Mo7 O10 169.7(3) . . ?
O22 Mo7 O10 84.3(2) . . ?
O25 Mo7 O10 73.3(2) . . ?
O17 Mo7 O10 85.9(2) . . ?
O23 Mo7 O10 71.0(2) . . ?
O33 Mo8 O23 103.0(3) . . ?
O33 Mo8 O24 102.9(3) . . ?
O23 Mo8 O24 97.3(3) . . ?
O33 Mo8 O19 99.8(3) . . ?
O23 Mo8 O19 153.9(3) . . ?
O24 Mo8 O19 89.8(3) . . ?
O33 Mo8 O18 99.8(3) . . ?
O23 Mo8 O18 89.3(3) . . ?
O24 Mo8 O18 154.2(3) . . ?
O19 Mo8 O18 74.3(2) . . ?
O33 Mo8 O10 174.3(3) . . ?
O23 Mo8 O10 73.3(3) . . ?
O24 Mo8 O10 73.6(3) . . ?
O19 Mo8 O10 84.8(2) . . ?
O18 Mo8 O10 84.6(2) . . ?
O34 Mo9 O21 105.9(4) . . ?
O34 Mo9 O25 99.5(3) . . ?
O21 Mo9 O25 97.5(3) . . ?
O34 Mo9 O20 100.0(3) . . ?
O21 Mo9 O20 88.6(3) . . ?
O25 Mo9 O20 157.0(3) . . ?
O34 Mo9 O24 99.2(3) . . ?
O21 Mo9 O24 154.3(3) . . ?
O25 Mo9 O24 83.5(3) . . ?
O20 Mo9 O24 81.6(3) . . ?
O34 Mo9 O10 167.2(3) . . ?
O21 Mo9 O10 85.2(2) . . ?
O25 Mo9 O10 72.3(2) . . ?
O20 Mo9 O10 86.3(2) . . ?
O24 Mo9 O10 70.6(2) . . ?
C1 O3 Mo1 131.9(6) . . ?
C1 O4 Mo2 129.6(6) . . ?
C3 O5 Mo3 130.5(6) . . ?
C3 O6 Mo4 131.9(6) . . ?
P1 O7 Mo2 128.7(3) . . ?
P1 O7 Mo1 127.1(3) . . ?
Mo2 O7 Mo1 91.2(2) . . ?
P1 O8 Mo3 127.8(3) . . ?
P1 O8 Mo4 127.5(3) . . ?
Mo3 O8 Mo4 91.7(2) . . ?
P1 O9 Mo5 131.3(3) . . ?
P1 O9 Mo6 131.2(3) . . ?
Mo5 O9 Mo6 89.1(2) . . ?
P1 O10 Mo7 124.5(3) . . ?
P1 O10 Mo9 123.4(3) . . ?
Mo7 O10 Mo9 90.4(2) . . ?
P1 O10 Mo8 125.7(3) . . ?
Mo7 O10 Mo8 91.2(2) . . ?
Mo9 O10 Mo8 91.4(2) . . ?
Mo2 O11 Mo1 119.6(3) . . ?
Mo3 O12 Mo2 139.3(3) . . ?
Mo3 O13 Mo4 119.5(3) . . ?
Mo4 O14 Mo5 155.2(4) . . ?
Mo6 O15 Mo5 118.2(3) . . ?
Mo1 O16 Mo6 154.7(4) . . ?
Mo1 O17 Mo7 141.8(3) . . ?
Mo2 O18 Mo8 152.4(4) . . ?
Mo3 O19 Mo8 152.0(4) . . ?
Mo4 O20 Mo9 141.7(4) . . ?
Mo9 O21 Mo5 151.9(3) . . ?
Mo7 O22 Mo6 154.5(3) . . ?
Mo8 O23 Mo7 123.4(4) . . ?
Mo8 O24 Mo9 123.6(4) . . ?
Mo7 O25 Mo9 122.8(3) . . ?
C221 N2 C231 112.1(11) . . ?
C221 N2 C211 111.8(9) . . ?
C231 N2 C211 106.2(8) . . ?
C221 N2 C241 104.5(9) . . ?
C231 N2 C241 111.0(10) . . ?
C211 N2 C241 111.3(11) . . ?
C311 N3 C331 111.6(8) . . ?
C311 N3 C321 107.9(7) . . ?
C331 N3 C321 110.2(7) . . ?
C311 N3 C341 111.0(7) . . ?
C331 N3 C341 108.2(7) . . ?
C321 N3 C341 107.9(7) . . ?
O3 C1 O4 125.9(9) . . ?
O3 C1 C2 117.9(9) . . ?
O4 C1 C2 116.2(9) . . ?
O6 C3 O5 125.6(10) . . ?
O6 C3 C4 117.8(9) . . ?
O5 C3 C4 116.6(9) . . ?
N2 C211 C212 115.1(9) . . ?
C211 C212 C213 109.4(9) . . ?
C214 C213 C212 111.8(10) . . ?
N2 C221 C222 115.5(9) . . ?
C223 C222 C221 103.4(12) . . ?
C222 C223 C224 112.6(16) . . ?
N2 C231 C232 115.1(9) . . ?
C233 C232 C231 110.8(11) . . ?
C234 C233 C232 114.7(13) . . ?
C242 C241 N2 117.0(12) . . ?
C241 C242 C243 112.8(9) . . ?
C244 C243 C242 113(2) . . ?
C312 C311 N3 116.0(8) . . ?
C311 C312 C313 112.4(10) . . ?
C314 C313 C312 114.3(11) . . ?
C322 C321 N3 114.1(8) . . ?
C321 C322 C323 113.6(9) . . ?
C324 C323 C322 114.2(10) . . ?
N3 C331 C332 116.5(9) . . ?
C333 C332 C331 112.1(10) . . ?
C332 C333 C334 113.6(10) . . ?
C342 C341 N3 119.3(8) . . ?
C341 C342 C343 109.9(9) . . ?
C344 C343 C342 115.7(10) . . ?
O9 P1 O7 110.9(3) . . ?
O9 P1 O8 111.4(3) . . ?
O7 P1 O8 111.6(3) . . ?
O9 P1 O10 109.7(3) . . ?
O7 P1 O10 106.3(3) . . ?
O8 P1 O10 106.6(3) . . ?
C131 N1 C121 114.6(9) . . ?
C131 N1 C111 112.2(8) . . ?
C121 N1 C111 104.9(8) . . ?
C131 N1 C141 105.4(7) . . ?
C121 N1 C141 109.8(9) . . ?
C111 N1 C141 110.0(9) . . ?
C112 C111 N1 116.2(9) . . ?
C111 C112 C113 110.3(10) . . ?
C114 C113 C112 112.8(13) . . ?
N1 C121 C122 115.4(10) . . ?
C123 C122 C121 115.1(13) . . ?
C122 C123 C124 109.2(14) . . ?
N1 C131 C132 114.6(9) . . ?
C133 C132 C131 109.7(9) . . ?
C132 C133 C134 114.4(10) . . ?
C142 C141 N1 117.4(8) . . ?
C143 C142 C141 110.2(10) . . ?
C144 C143 C142 114.8(11) . . ?

loop_
_geom_torsion_atom_site_label_1
_geom_torsion_atom_site_label_2
_geom_torsion_atom_site_label_3
_geom_torsion_atom_site_label_4
_geom_torsion
_geom_torsion_site_symmetry_1
_geom_torsion_site_symmetry_2
_geom_torsion_site_symmetry_3
_geom_torsion_site_symmetry_4
_geom_torsion_publ_flag
O27 Mo2 O11 Mo1 -170.1(4) . . . . ?
O18 Mo2 O11 Mo1 84.0(4) . . . . ?
O12 Mo2 O11 Mo1 -22.7(9) . . . . ?
O4 Mo2 O11 Mo1 -78.0(4) . . . . ?
O7 Mo2 O11 Mo1 -1.0(3) . . . . ?
O28 Mo3 O13 Mo4 169.6(4) . . . . ?
O19 Mo3 O13 Mo4 -85.1(4) . . . . ?
O12 Mo3 O13 Mo4 21.9(9) . . . . ?
O5 Mo3 O13 Mo4 77.1(4) . . . . ?
O8 Mo3 O13 Mo4 0.5(3) . . . . ?
O29 Mo4 O14 Mo5 -141.7(10) . . . . ?
O20 Mo4 O14 Mo5 -36.5(10) . . . . ?
O13 Mo4 O14 Mo5 67.0(14) . . . . ?
O6 Mo4 O14 Mo5 125.2(10) . . . . ?
O8 Mo4 O14 Mo5 49.8(10) . . . . ?
O26 Mo1 O16 Mo6 136.2(8) . . . . ?
O17 Mo1 O16 Mo6 30.4(9) . . . . ?
O11 Mo1 O16 Mo6 -75.6(12) . . . . ?
O3 Mo1 O16 Mo6 -131.6(9) . . . . ?
O7 Mo1 O16 Mo6 -56.5(8) . . . . ?
O26 Mo1 O17 Mo7 -133.3(5) . . . . ?
O16 Mo1 O17 Mo7 -29.3(6) . . . . ?
O11 Mo1 O17 Mo7 127.9(5) . . . . ?
O3 Mo1 O17 Mo7 62.1(11) . . . . ?
O7 Mo1 O17 Mo7 53.9(5) . . . . ?
O27 Mo2 O18 Mo8 146.8(7) . . . . ?
O11 Mo2 O18 Mo8 -111.5(7) . . . . ?
O12 Mo2 O18 Mo8 44.4(8) . . . . ?
O4 Mo2 O18 Mo8 -31.6(14) . . . . ?
O7 Mo2 O18 Mo8 -36.9(7) . . . . ?
O28 Mo3 O19 Mo8 -147.4(7) . . . . ?
O13 Mo3 O19 Mo8 111.2(7) . . . . ?
O12 Mo3 O19 Mo8 -45.6(7) . . . . ?
O5 Mo3 O19 Mo8 33.4(14) . . . . ?
O8 Mo3 O19 Mo8 36.5(7) . . . . ?
O29 Mo4 O20 Mo9 130.4(6) . . . . ?
O14 Mo4 O20 Mo9 26.6(6) . . . . ?
O13 Mo4 O20 Mo9 -129.7(6) . . . . ?
O6 Mo4 O20 Mo9 -65.1(11) . . . . ?
O8 Mo4 O20 Mo9 -56.0(6) . . . . ?
O34 Mo9 O21 Mo5 138.3(7) . . . . ?
O25 Mo9 O21 Mo5 -119.5(7) . . . . ?
O20 Mo9 O21 Mo5 38.3(7) . . . . ?
O24 Mo9 O21 Mo5 -29.0(11) . . . . ?
O10 Mo9 O21 Mo5 -48.2(7) . . . . ?
O32 Mo7 O22 Mo6 -130.7(8) . . . . ?
O25 Mo7 O22 Mo6 125.2(8) . . . . ?
O17 Mo7 O22 Mo6 -33.2(8) . . . . ?
O23 Mo7 O22 Mo6 31.1(12) . . . . ?
O10 Mo7 O22 Mo6 53.0(8) . . . . ?
O33 Mo8 O23 Mo7 166.1(4) . . . . ?
O24 Mo8 O23 Mo7 60.9(5) . . . . ?
O19 Mo8 O23 Mo7 -43.8(8) . . . . ?
O18 Mo8 O23 Mo7 -94.1(4) . . . . ?
O10 Mo8 O23 Mo7 -9.5(3) . . . . ?
O33 Mo8 O24 Mo9 -167.4(4) . . . . ?
O23 Mo8 O24 Mo9 -62.2(4) . . . . ?
O19 Mo8 O24 Mo9 92.6(4) . . . . ?
O18 Mo8 O24 Mo9 41.4(8) . . . . ?
O10 Mo8 O24 Mo9 7.9(3) . . . . ?
Mo1 O3 C1 O4 2.5(14) . . . . ?
Mo1 O3 C1 C2 -178.1(7) . . . . ?
Mo2 O4 C1 O3 -1.7(13) . . . . ?
Mo2 O4 C1 C2 178.9(7) . . . . ?
Mo4 O6 C3 O5 0.2(14) . . . . ?
Mo4 O6 C3 C4 -179.7(6) . . . . ?
Mo3 O5 C3 O6 -1.6(14) . . . . ?
Mo3 O5 C3 C4 178.4(6) . . . . ?
C221 N2 C211 C212 -51.2(14) . . . . ?
C231 N2 C211 C212 -173.8(11) . . . . ?
C241 N2 C211 C212 65.3(14) . . . . ?
N2 C211 C212 C213 -178.0(11) . . . . ?
C211 C212 C213 C214 -173.6(11) . . . . ?
C231 N2 C221 C222 57.8(12) . . . . ?
C211 N2 C221 C222 -61.4(12) . . . . ?
C241 N2 C221 C222 178.1(10) . . . . ?
N2 C221 C222 C223 177.9(10) . . . . ?
C221 C222 C223 C224 175.5(13) . . . . ?
C221 N2 C231 C232 55.3(16) . . . . ?
C211 N2 C231 C232 177.7(13) . . . . ?
C241 N2 C231 C232 -61.1(17) . . . . ?
N2 C231 C232 C233 165.7(13) . . . . ?
C231 C232 C233 C234 58(2) . . . . ?
C221 N2 C241 C242 -179.8(13) . . . . ?
C231 N2 C241 C242 -58.8(17) . . . . ?
C211 N2 C241 C242 59.4(16) . . . . ?
N2 C241 C242 C243 177.8(15) . . . . ?
C241 C242 C243 C244 -109(2) . . . . ?
C331 N3 C311 C312 64.4(12) . . . . ?
C321 N3 C311 C312 -174.4(9) . . . . ?
C341 N3 C311 C312 -56.3(12) . . . . ?
N3 C311 C312 C313 -179.5(10) . . . . ?
C311 C312 C313 C314 177.0(13) . . . . ?
C311 N3 C321 C322 -58.1(11) . . . . ?
C331 N3 C321 C322 63.9(10) . . . . ?
C341 N3 C321 C322 -178.1(8) . . . . ?
N3 C321 C322 C323 -159.1(9) . . . . ?
C321 C322 C323 C324 -176.2(10) . . . . ?
C311 N3 C331 C332 168.0(9) . . . . ?
C321 N3 C331 C332 48.1(11) . . . . ?
C341 N3 C331 C332 -69.7(11) . . . . ?
N3 C331 C332 C333 160.3(9) . . . . ?
C331 C332 C333 C334 167.4(10) . . . . ?
C311 N3 C341 C342 -51.7(12) . . . . ?
C331 N3 C341 C342 -174.4(9) . . . . ?
C321 N3 C341 C342 66.4(11) . . . . ?
N3 C341 C342 C343 163.5(9) . . . . ?
C341 C342 C343 C344 178.7(10) . . . . ?
Mo5 O9 P1 O7 -172.4(4) . . . . ?
Mo6 O9 P1 O7 49.7(6) . . . . ?
Mo5 O9 P1 O8 -47.3(6) . . . . ?
Mo6 O9 P1 O8 174.8(4) . . . . ?
Mo5 O9 P1 O10 70.4(5) . . . . ?
Mo6 O9 P1 O10 -67.5(5) . . . . ?
Mo2 O7 P1 O9 174.5(4) . . . . ?
Mo1 O7 P1 O9 -55.7(5) . . . . ?
Mo2 O7 P1 O8 49.6(5) . . . . ?
Mo1 O7 P1 O8 179.4(4) . . . . ?
Mo2 O7 P1 O10 -66.2(5) . . . . ?
Mo1 O7 P1 O10 63.5(5) . . . . ?
Mo3 O8 P1 O9 -173.7(4) . . . . ?
Mo4 O8 P1 O9 56.4(5) . . . . ?
Mo3 O8 P1 O7 -49.0(5) . . . . ?
Mo4 O8 P1 O7 -179.0(4) . . . . ?
Mo3 O8 P1 O10 66.7(5) . . . . ?
Mo4 O8 P1 O10 -63.3(5) . . . . ?
Mo7 O10 P1 O9 57.9(4) . . . . ?
Mo9 O10 P1 O9 -59.6(4) . . . . ?
Mo8 O10 P1 O9 179.7(3) . . . . ?
Mo7 O10 P1 O7 -62.1(4) . . . . ?
Mo9 O10 P1 O7 -179.7(3) . . . . ?
Mo8 O10 P1 O7 59.6(4) . . . . ?
Mo7 O10 P1 O8 178.6(3) . . . . ?
Mo9 O10 P1 O8 61.1(4) . . . . ?
Mo8 O10 P1 O8 -59.6(4) . . . . ?
C131 N1 C111 C112 60.7(12) . . . . ?
C121 N1 C111 C112 -174.3(11) . . . . ?
C141 N1 C111 C112 -56.2(12) . . . . ?
N1 C111 C112 C113 -168.6(10) . . . . ?
C111 C112 C113 C114 -177.0(14) . . . . ?
C131 N1 C121 C122 -54.6(15) . . . . ?
C111 N1 C121 C122 -178.1(12) . . . . ?
C141 N1 C121 C122 63.8(15) . . . . ?
N1 C121 C122 C123 102.1(14) . . . . ?
C121 C122 C123 C124 175.7(12) . . . . ?
C121 N1 C131 C132 -66.2(12) . . . . ?
C111 N1 C131 C132 53.3(12) . . . . ?
C141 N1 C131 C132 172.9(9) . . . . ?
N1 C131 C132 C133 168.3(10) . . . . ?
C131 C132 C133 C134 63.6(13) . . . . ?
C131 N1 C141 C142 179.3(10) . . . . ?
C121 N1 C141 C142 55.5(13) . . . . ?
C111 N1 C141 C142 -59.6(13) . . . . ?
N1 C141 C142 C143 165.1(10) . . . . ?
C141 C142 C143 C144 64.3(15) . . . . ?

_refine_diff_density_max         6.538
_refine_diff_density_min         -2.052
_refine_diff_density_rms         0.247

_shelx_res_file                  
;
TITL 0926_mp_2_a.res in P2(1)/c
    shelx.res
    created by SHELXL-2018/3 at 13:45:10 on 14-Jul-2023
CELL  0.71073  26.5817  14.4781  24.2574   90.000  115.367   90.000
ZERR     4.00   0.0007   0.0002   0.0008    0.000    0.004    0.000
LATT   1
SYMM  - X, 1/2 + Y, 1/2 - Z
SFAC  C    H    N    O    P    MO
UNIT  208 456 12 136 4 36
MERG   2
OMIT     0   0   2
OMIT    -1   1   1
ABIN
DFIX 1.54 0.01 C223 C224
DFIX 1.54 0.01 C241 C242 C242 C243 C243 C244
DFIX 2.54 0.01 C241 C243
RIGU 0.004 0.004 C221 C222 C223 C224
SIMU 0.01 0.01 1.7 C223 C224
SIMU 0.01 0.01 1.7 N2 C241 C242 C243 C244
ISOR 0.004 0.004 C243
MORE -1
FMAP   2   53   53
PLAN  145
ACTA
BOND
CONF
L.S.   5    0  122
WGHT    0.095900  166.452499
FVAR       0.09918
MO1   6    0.626834    0.589904    0.758849    11.00000    0.01541    0.02012 =
         0.02417    0.00094    0.01155    0.00063
MO2   6    0.704340    0.402290    0.797267    11.00000    0.01852    0.01526 =
         0.02243    0.00121    0.01247   -0.00134
MO3   6    0.836371    0.400673    0.791757    11.00000    0.02066    0.00877 =
         0.03167    0.00064    0.01649    0.00071
MO4   6    0.882884    0.586179    0.748646    11.00000    0.01930    0.01123 =
         0.04146    0.00329    0.01981    0.00195
MO5   6    0.785930    0.783800    0.681896    11.00000    0.02512    0.01518 =
         0.04405    0.00788    0.02163    0.00277
MO6   6    0.665668    0.789625    0.689519    11.00000    0.01930    0.01688 =
         0.03273    0.00470    0.01361    0.00453
MO7   6    0.738617    0.733513    0.863815    11.00000    0.02032    0.01796 =
         0.02604   -0.00454    0.00952    0.00478
MO8   6    0.820595    0.541290    0.912562    11.00000    0.02299    0.01901 =
         0.02009   -0.00312    0.00469    0.00530
MO9   6    0.862689    0.731486    0.858059    11.00000    0.01824    0.01437 =
         0.04176   -0.00740    0.00995   -0.00122
O1    4    0.634939    0.769754    0.612494    11.00000    0.03239    0.03601 =
         0.02880    0.00730    0.01605    0.00176
O2    4    0.749750    0.756843    0.607530    11.00000    0.03521    0.03231 =
         0.03859    0.01657    0.02354    0.01030
O3    4    0.595639    0.507879    0.677937    11.00000    0.01763    0.02933 =
         0.02192    0.00193    0.00735    0.00054
O4    4    0.649609    0.378157    0.704101    11.00000    0.02143    0.01732 =
         0.03857    0.00238    0.01772   -0.00582
O5    4    0.813277    0.377439    0.696641    11.00000    0.02923    0.01764 =
         0.02674   -0.00453    0.01844    0.00217
O6    4    0.846359    0.504316    0.667947    11.00000    0.03314    0.01779 =
         0.04111    0.00646    0.02725    0.00430
O7    4    0.704712    0.539055    0.748803    11.00000    0.01837    0.01388 =
         0.01822    0.00295    0.00935   -0.00080
O8    4    0.798467    0.537776    0.744856    11.00000    0.01954    0.00891 =
         0.02821    0.00127    0.01486    0.00163
O9    4    0.735720    0.677176    0.708955    11.00000    0.01966    0.01101 =
         0.02947    0.00302    0.01398    0.00376
O10   4    0.782514    0.634761    0.820685    11.00000    0.01922    0.01391 =
         0.02067   -0.00429    0.00975   -0.00155
O11   4    0.642581    0.468103    0.794895    11.00000    0.02062    0.02072 =
         0.02971   -0.00047    0.01684   -0.00176
O12   4    0.760576    0.372373    0.771294    11.00000    0.02284    0.01254 =
         0.02337   -0.00378    0.01388   -0.00087
O13   4    0.895829    0.464658    0.785324    11.00000    0.01810    0.00988 =
         0.04368   -0.00102    0.01679   -0.00191
O14   4    0.840816    0.681769    0.702434    11.00000    0.02901    0.01771 =
         0.05052    0.00473    0.02693    0.00278
O15   4    0.731098    0.852645    0.696249    11.00000    0.01900    0.01575 =
         0.04380    0.00761    0.01682    0.00908
O16   4    0.629884    0.684868    0.710834    11.00000    0.01392    0.02313 =
         0.02882    0.00432    0.01124    0.00352
O17   4    0.673821    0.644768    0.829606    11.00000    0.01973    0.02164 =
         0.02834   -0.00043    0.01645    0.00284
O18   4    0.753684    0.456060    0.865766    11.00000    0.02305    0.02092 =
         0.03040    0.00228    0.01882    0.00471
O19   4    0.845752    0.454524    0.862377    11.00000    0.01903    0.01692 =
         0.02758   -0.00342    0.01099   -0.00086
O20   4    0.895568    0.641111    0.821303    11.00000    0.02134    0.01247 =
         0.04140   -0.00353    0.01062    0.00118
O21   4    0.830443    0.787012    0.786047    11.00000    0.01948    0.01098 =
         0.05393   -0.00661    0.02048   -0.00100
O22   4    0.710872    0.787139    0.791444    11.00000    0.02111    0.01634 =
         0.02915    0.00222    0.01341    0.00328
O23   4    0.773739    0.623845    0.922302    11.00000    0.02642    0.02770 =
         0.02649   -0.00427    0.01253    0.00346
O24   4    0.874944    0.622845    0.918686    11.00000    0.02151    0.02571 =
         0.03427   -0.00869    0.00317    0.00430
O25   4    0.813121    0.776085    0.891204    11.00000    0.01990    0.01740 =
         0.03495   -0.01436    0.00686    0.00007
O26   4    0.562901    0.603515    0.757027    11.00000    0.02123    0.03126 =
         0.03963    0.00577    0.01682    0.00098
O27   4    0.691687    0.297558    0.820037    11.00000    0.02751    0.01687 =
         0.03902    0.00466    0.01815   -0.00448
O28   4    0.866127    0.294806    0.813030    11.00000    0.02554    0.01050 =
         0.04790    0.00053    0.01979    0.00493
O29   4    0.943378    0.600233    0.742833    11.00000    0.02813    0.01858 =
         0.06443    0.00762    0.03074    0.00517
O30   4    0.827221    0.873122    0.681034    11.00000    0.03014    0.02061 =
         0.07348    0.00845    0.02777    0.00245
O31   4    0.628446    0.879456    0.698107    11.00000    0.02843    0.02505 =
         0.03899    0.00653    0.02036    0.00543
O32   4    0.716147    0.797669    0.906790    11.00000    0.02945    0.03008 =
         0.02372   -0.00827    0.01087    0.00730
O33   4    0.848601    0.486134    0.980486    11.00000    0.03678    0.02734 =
         0.02259    0.00199    0.00518    0.00790
O34   4    0.919931    0.795282    0.899995    11.00000    0.02830    0.01922 =
         0.06286   -0.01394    0.01013   -0.00414
N2    3    0.580516    0.790956    0.423604    11.00000    0.05586    0.07772 =
         0.03947    0.03519    0.03706    0.04620
N3    3    0.947574    0.866993    0.633340    11.00000    0.03152    0.01269 =
         0.02145    0.00021    0.01377   -0.00891
C1    1    0.610441    0.429908    0.666040    11.00000    0.02365    0.02383 =
         0.02409   -0.00057    0.01002   -0.00957
C2    1    0.579269    0.391976    0.601165    11.00000    0.03978    0.02913 =
         0.03378   -0.01089   -0.00100   -0.00659
AFIX  33
H2A   2    0.594480    0.332977    0.598337    11.00000   -1.50000
H2B   2    0.540525    0.385141    0.591797    11.00000   -1.50000
H2C   2    0.583272    0.434043    0.572710    11.00000   -1.50000
AFIX   0
C3    1    0.821871    0.426546    0.657515    11.00000    0.02836    0.02277 =
         0.03959    0.00149    0.02472    0.00706
C4    1    0.801162    0.388278    0.594510    11.00000    0.04548    0.02724 =
         0.03243    0.00343    0.02191    0.00398
AFIX  33
H4A   2    0.783621    0.329686    0.592725    11.00000   -1.50000
H4B   2    0.774669    0.430217    0.566213    11.00000   -1.50000
H4C   2    0.831868    0.380302    0.584041    11.00000   -1.50000
AFIX   0
C211  1    0.586426    0.718021    0.470536    11.00000    0.04261    0.03544 =
         0.03149    0.00924    0.02189    0.00875
AFIX  23
H21A  2    0.552831    0.680844    0.455187    11.00000   -1.20000
H21B  2    0.589208    0.748553    0.507330    11.00000   -1.20000
AFIX   0
C212  1    0.635929    0.654404    0.487187    11.00000    0.04732    0.03029 =
         0.03016    0.00645    0.01922    0.00774
AFIX  23
H21C  2    0.670133    0.689925    0.504830    11.00000   -1.20000
H21D  2    0.634222    0.623809    0.450851    11.00000   -1.20000
AFIX   0
C213  1    0.635435    0.581242    0.533845    11.00000    0.04546    0.03001 =
         0.05756    0.01544    0.02592    0.00924
AFIX  23
H21E  2    0.632550    0.612361    0.567788    11.00000   -1.20000
H21F  2    0.603030    0.541877    0.514447    11.00000   -1.20000
AFIX   0
C214  1    0.687857    0.521820    0.557819    11.00000    0.06326    0.03990 =
         0.08248    0.02088    0.02876    0.01859
AFIX  33
H21G  2    0.686128    0.477557    0.586424    11.00000   -1.50000
H21H  2    0.690473    0.490033    0.524412    11.00000   -1.50000
H21I  2    0.719970    0.560464    0.577712    11.00000   -1.50000
AFIX   0
C221  1    0.633172    0.843623    0.440233    11.00000    0.06611    0.04809 =
         0.06293    0.04311    0.05265    0.03759
AFIX  23
H22A  2    0.627758    0.886887    0.407633    11.00000   -1.20000
H22B  2    0.662050    0.800680    0.442633    11.00000   -1.20000
AFIX   0
C222  1    0.653626    0.896645    0.499601    11.00000    0.06542    0.03417 =
         0.08680    0.02910    0.04995    0.02817
AFIX  23
H22C  2    0.627177    0.943987    0.497894    11.00000   -1.20000
H22D  2    0.659926    0.855689    0.533584    11.00000   -1.20000
AFIX   0
C223  1    0.706925    0.938478    0.505158    11.00000    0.06562    0.06081 =
         0.16058    0.02604    0.05711    0.02155
AFIX  23
H22E  2    0.699927    0.973258    0.468405    11.00000   -1.20000
H22F  2    0.732986    0.889492    0.508543    11.00000   -1.20000
AFIX   0
C224  1    0.732984    1.001854    0.559904    11.00000    0.07781    0.07624 =
         0.16326    0.01845    0.04849    0.02422
AFIX  33
H22G  2    0.767009    1.026944    0.561493    11.00000   -1.50000
H22H  2    0.707696    1.051260    0.556380    11.00000   -1.50000
H22I  2    0.740753    0.967500    0.596515    11.00000   -1.50000
AFIX   0
C231  1    0.533105    0.852413    0.419210    11.00000    0.04698    0.04978 =
         0.04265    0.02135    0.03021    0.02907
AFIX  23
H23A  2    0.541277    0.875998    0.459590    11.00000   -1.20000
H23B  2    0.499641    0.815187    0.406229    11.00000   -1.20000
AFIX   0
C232  1    0.521210    0.934504    0.375394    11.00000    0.05750    0.06961 =
         0.07339    0.04453    0.04392    0.04366
AFIX  23
H23C  2    0.550131    0.980674    0.393395    11.00000   -1.20000
H23D  2    0.521656    0.913816    0.337573    11.00000   -1.20000
AFIX   0
C233  1    0.465077    0.977095    0.362060    11.00000    0.05618    0.08722 =
         0.05084    0.03263    0.03211    0.03618
AFIX  23
H23E  2    0.459091    1.028987    0.334661    11.00000   -1.20000
H23F  2    0.436321    0.931796    0.340990    11.00000   -1.20000
AFIX   0
C234  1    0.458623    1.009777    0.417052    11.00000    0.07074    0.05406 =
         0.04528    0.00943    0.01895    0.04065
AFIX  33
H23G  2    0.422150    1.035663    0.404750    11.00000   -1.50000
H23H  2    0.463381    0.958666    0.444053    11.00000   -1.50000
H23I  2    0.486188    1.056017    0.437714    11.00000   -1.50000
AFIX   0
C241  1    0.568740    0.747710    0.361957    11.00000    0.07922    0.10120 =
         0.05004    0.02462    0.04140    0.05141
AFIX  23
H24A  2    0.566292    0.797076    0.333882    11.00000   -1.20000
H24B  2    0.600456    0.709756    0.366863    11.00000   -1.20000
AFIX   0
C242  1    0.516417    0.688656    0.332410    11.00000    0.09870    0.12556 =
         0.07878   -0.00400    0.04552    0.04625
AFIX  23
H24C  2    0.484375    0.725284    0.328067    11.00000   -1.20000
H24D  2    0.519156    0.637007    0.359021    11.00000   -1.20000
AFIX   0
C243  1    0.507323    0.651555    0.269571    11.00000    0.12735    0.13295 =
         0.12224   -0.00343    0.05155    0.01354
AFIX  23
H24E  2    0.540993    0.661098    0.264046    11.00000   -1.20000
H24F  2    0.500532    0.585585    0.268250    11.00000   -1.20000
AFIX   0
C244  1    0.458865    0.697631    0.217390    11.00000    0.13425    0.15340 =
         0.13217   -0.00085    0.04914    0.00707
AFIX  33
H24G  2    0.455071    0.671930    0.179321    11.00000   -1.50000
H24H  2    0.425221    0.687269    0.222045    11.00000   -1.50000
H24I  2    0.465692    0.762800    0.217839    11.00000   -1.50000
AFIX   0
C311  1    0.948378    0.969807    0.634220    11.00000    0.03278    0.02698 =
         0.03149   -0.00517    0.01801   -0.00552
AFIX  23
H31A  2    0.985298    0.989895    0.662456    11.00000   -1.20000
H31B  2    0.942126    0.991484    0.593957    11.00000   -1.20000
AFIX   0
C312  1    0.907063    1.015179    0.651614    11.00000    0.05050    0.03142 =
         0.04565    0.00445    0.03182    0.00557
AFIX  23
H31C  2    0.913410    0.995132    0.692229    11.00000   -1.20000
H31D  2    0.869903    0.995805    0.623608    11.00000   -1.20000
AFIX   0
C313  1    0.910460    1.119253    0.650720    11.00000    0.05862    0.02054 =
         0.05589    0.00758    0.02221    0.00314
AFIX  23
H31E  2    0.947150    1.138284    0.680200    11.00000   -1.20000
H31F  2    0.906342    1.138572    0.610715    11.00000   -1.20000
AFIX   0
C314  1    0.868792    1.166785    0.664381    11.00000    0.10259    0.03888 =
         0.10467    0.02043    0.07316    0.01923
AFIX  33
H31G  2    0.873572    1.232329    0.662959    11.00000   -1.50000
H31H  2    0.832249    1.149810    0.634803    11.00000   -1.50000
H31I  2    0.873111    1.149522    0.704380    11.00000   -1.50000
AFIX   0
C321  1    0.996900    0.833542    0.620747    11.00000    0.03219    0.02570 =
         0.04462   -0.00312    0.01875    0.00018
AFIX  23
H32A  2    1.031382    0.852935    0.654236    11.00000   -1.20000
H32B  2    0.996691    0.766559    0.619814    11.00000   -1.20000
AFIX   0
C322  1    0.995966    0.868679    0.562447    11.00000    0.03281    0.03236 =
         0.02765    0.00029    0.01545    0.00293
AFIX  23
H32C  2    1.009867    0.931580    0.568619    11.00000   -1.20000
H32D  2    0.957729    0.870035    0.531654    11.00000   -1.20000
AFIX   0
C323  1    1.029866    0.811901    0.539289    11.00000    0.04397    0.03803 =
         0.03489   -0.00035    0.01766    0.00569
AFIX  23
H32E  2    1.067485    0.807086    0.571207    11.00000   -1.20000
H32F  2    1.014398    0.750055    0.530651    11.00000   -1.20000
AFIX   0
C324  1    1.032351    0.849649    0.483129    11.00000    0.03209    0.04501 =
         0.04206   -0.01370    0.02139   -0.00480
AFIX  33
H32G  2    1.054699    0.809778    0.471032    11.00000   -1.50000
H32H  2    0.995397    0.853151    0.450846    11.00000   -1.50000
H32I  2    1.048551    0.910253    0.491453    11.00000   -1.50000
AFIX   0
C331  1    0.893439    0.830169    0.585270    11.00000    0.02748    0.03163 =
         0.02688    0.00041    0.01081   -0.00137
AFIX  23
H33A  2    0.884598    0.864296    0.547840    11.00000   -1.20000
H33B  2    0.864297    0.843019    0.598188    11.00000   -1.20000
AFIX   0
C332  1    0.891761    0.727137    0.570882    11.00000    0.05313    0.02645 =
         0.05016   -0.00290    0.02685   -0.00515
AFIX  23
H33C  2    0.910263    0.716707    0.544573    11.00000   -1.20000
H33D  2    0.911958    0.693250    0.608472    11.00000   -1.20000
AFIX   0
C333  1    0.833518    0.691194    0.540314    11.00000    0.02667    0.04222 =
         0.04189   -0.01405    0.01566   -0.00766
AFIX  23
H33E  2    0.811269    0.733725    0.508205    11.00000   -1.20000
H33F  2    0.817912    0.689355    0.569853    11.00000   -1.20000
AFIX   0
C334  1    0.829376    0.596297    0.513204    11.00000    0.07107    0.03733 =
         0.04714   -0.00026    0.01735   -0.02016
AFIX  33
H33G  2    0.791092    0.577304    0.494362    11.00000   -1.50000
H33H  2    0.843875    0.597764    0.483141    11.00000   -1.50000
H33I  2    0.850523    0.553361    0.544836    11.00000   -1.50000
AFIX   0
C341  1    0.955537    0.827723    0.696007    11.00000    0.03252    0.01840 =
         0.04123    0.00565    0.02172   -0.00119
AFIX  23
H34A  2    0.921762    0.840519    0.700699    11.00000   -1.20000
H34B  2    0.958510    0.761119    0.694233    11.00000   -1.20000
AFIX   0
C342  1    1.003181    0.860048    0.752197    11.00000    0.04314    0.02278 =
         0.04192   -0.00123    0.01679   -0.00249
AFIX  23
H34C  2    1.007163    0.926426    0.750339    11.00000   -1.20000
H34D  2    1.037252    0.831286    0.755301    11.00000   -1.20000
AFIX   0
C343  1    0.993605    0.835517    0.807608    11.00000    0.03837    0.03399 =
         0.04455    0.00170    0.01521   -0.00290
AFIX  23
H34E  2    0.959439    0.864976    0.803627    11.00000   -1.20000
H34F  2    0.988090    0.769289    0.807609    11.00000   -1.20000
AFIX   0
C344  1    1.039214    0.862284    0.867957    11.00000    0.06466    0.06238 =
         0.02818    0.00684    0.01601    0.00282
AFIX  33
H34G  2    1.029337    0.843936    0.900071    11.00000   -1.50000
H34H  2    1.073133    0.832078    0.873240    11.00000   -1.50000
H34I  2    1.044412    0.928000    0.869249    11.00000   -1.50000
AFIX   0
P1    5    0.754423    0.596983    0.753567    11.00000    0.01519    0.01129 =
         0.02477    0.00117    0.01244    0.00061
N1    3    0.764413    0.073540    0.809118    11.00000    0.04612    0.01554 =
         0.04674    0.00403    0.02620    0.00109
C111  1    0.720085    0.015209    0.816478    11.00000    0.04402    0.02203 =
         0.03187    0.00115    0.00921   -0.00821
AFIX  23
H11A  2    0.706091   -0.029251    0.783397    11.00000   -1.20000
H11B  2    0.737658   -0.019295    0.854260    11.00000   -1.20000
AFIX   0
C112  1    0.671211    0.066960    0.817248    11.00000    0.03835    0.03550 =
         0.05082    0.00559    0.01601   -0.00621
AFIX  23
H11C  2    0.648260    0.090709    0.776781    11.00000   -1.20000
H11D  2    0.684476    0.118960    0.844999    11.00000   -1.20000
AFIX   0
C113  1    0.636726    0.003572    0.837423    11.00000    0.06746    0.05152 =
         0.06864   -0.01134    0.04528   -0.01911
AFIX  23
H11E  2    0.625616   -0.050122    0.810971    11.00000   -1.20000
H11F  2    0.659548   -0.017685    0.878591    11.00000   -1.20000
AFIX   0
C114  1    0.586128    0.049336    0.836003    11.00000    0.05616    0.10776 =
         0.13673   -0.00105    0.05074   -0.02085
AFIX  33
H11G  2    0.565913    0.006456    0.849108    11.00000   -1.50000
H11H  2    0.596864    0.101776    0.862806    11.00000   -1.50000
H11I  2    0.562928    0.069335    0.795177    11.00000   -1.50000
AFIX   0
C121  1    0.804690    0.004382    0.803264    11.00000    0.04788    0.03590 =
         0.07344    0.00586    0.03687    0.00998
AFIX  23
H12A  2    0.784496   -0.033900    0.767761    11.00000   -1.20000
H12B  2    0.818075   -0.035604    0.838768    11.00000   -1.20000
AFIX   0
C122  1    0.854717    0.045875    0.797392    11.00000    0.06895    0.05064 =
         0.10307    0.03467    0.06235    0.02174
AFIX  23
H12C  2    0.860296    0.012896    0.765644    11.00000   -1.20000
H12D  2    0.846267    0.109581    0.784299    11.00000   -1.20000
AFIX   0
C123  1    0.908101    0.043695    0.854520    11.00000    0.06917    0.04425 =
         0.08148   -0.00949    0.03672   -0.00582
AFIX  23
H12E  2    0.916297   -0.019138    0.869628    11.00000   -1.20000
H12F  2    0.904540    0.081351    0.885733    11.00000   -1.20000
AFIX   0
C124  1    0.956965    0.081995    0.840106    11.00000    0.05605    0.04533 =
         0.14102   -0.01186    0.03063   -0.01450
AFIX  33
H12G  2    0.991208    0.080699    0.876578    11.00000   -1.50000
H12H  2    0.960522    0.044154    0.809469    11.00000   -1.50000
H12I  2    0.948798    0.144357    0.825529    11.00000   -1.50000
AFIX   0
C131  1    0.790589    0.141888    0.860136    11.00000    0.03233    0.02264 =
         0.04090    0.00624    0.01453    0.00396
AFIX  23
H13A  2    0.763012    0.188095    0.856827    11.00000   -1.20000
H13B  2    0.820641    0.173120    0.855111    11.00000   -1.20000
AFIX   0
C132  1    0.813617    0.099884    0.923957    11.00000    0.03937    0.03228 =
         0.04791    0.01840    0.01681    0.00585
AFIX  23
H13C  2    0.783126    0.080642    0.933214    11.00000   -1.20000
H13D  2    0.835851    0.045885    0.925700    11.00000   -1.20000
AFIX   0
C133  1    0.848455    0.169119    0.969558    11.00000    0.03892    0.06159 =
         0.02542    0.00737    0.00612   -0.00627
AFIX  23
H13E  2    0.878181    0.188680    0.959093    11.00000   -1.20000
H13F  2    0.865485    0.139692    1.009274    11.00000   -1.20000
AFIX   0
C134  1    0.816874    0.254201    0.974177    11.00000    0.07232    0.04200 =
         0.03480   -0.00389    0.01830   -0.01220
AFIX  33
H13G  2    0.842064    0.295430    1.004403    11.00000   -1.50000
H13H  2    0.800674    0.284954    0.935394    11.00000   -1.50000
H13I  2    0.787960    0.235897    0.985646    11.00000   -1.50000
AFIX   0
C141  1    0.737705    0.132375    0.750209    11.00000    0.06421    0.01678 =
         0.02941    0.00382    0.02700    0.00129
AFIX  23
H14A  2    0.711086    0.174064    0.754601    11.00000   -1.20000
H14B  2    0.766728    0.170075    0.747499    11.00000   -1.20000
AFIX   0
C142  1    0.708236    0.081151    0.690178    11.00000    0.06299    0.03011 =
         0.03602   -0.00028    0.01504   -0.00760
AFIX  23
H14C  2    0.735566    0.052952    0.678855    11.00000   -1.20000
H14D  2    0.685276    0.032445    0.694799    11.00000   -1.20000
AFIX   0
C143  1    0.672118    0.147312    0.640419    11.00000    0.05918    0.04204 =
         0.03645    0.00288    0.01266   -0.00988
AFIX  23
H14E  2    0.650792    0.112001    0.603781    11.00000   -1.20000
H14F  2    0.645885    0.176416    0.653055    11.00000   -1.20000
AFIX   0
C144  1    0.703378    0.221300    0.625093    11.00000    0.06276    0.02868 =
         0.04827    0.00776    0.00806   -0.00630
AFIX  33
H14G  2    0.677584    0.259897    0.593406    11.00000   -1.50000
H14H  2    0.723841    0.257991    0.660702    11.00000   -1.50000
H14I  2    0.728756    0.193463    0.611341    11.00000   -1.50000
AFIX   0
HKLF    4


REM  0926_mp_2_a.res in P2(1)/c
REM wR2 = 0.2115, GooF = S = 1.056, Restrained GooF = 1.058 for all data
REM R1 = 0.0798 for 13992 Fo > 4sig(Fo) and 0.0963 for all 17230 data
REM 892 parameters refined using 56 restraints

END

WGHT      0.0959    166.4455

REM Highest difference peak  6.538,  deepest hole -2.052,  1-sigma level  0.247
Q1    1   0.8018  0.8003  0.7224  11.00000  0.05    6.54
Q2    1   0.8757  0.7194  0.9006  11.00000  0.05    4.71
Q3    1   0.6782  0.8007  0.7264  11.00000  0.05    3.34
Q4    1   0.6435  0.4789  0.6541  11.00000  0.05    2.99
Q5    1   0.8966  0.5967  0.7845  11.00000  0.05    2.99
Q6    1   0.7829  0.4541  0.6585  11.00000  0.05    2.97
Q7    1   0.7433  0.7235  0.8984  11.00000  0.05    2.92
Q8    1   0.7148  0.6787  0.6214  11.00000  0.05    2.87
Q9    1   0.8580  0.4010  0.8332  11.00000  0.05    2.51
Q10   1   0.8141  0.5229  0.9416  11.00000  0.05    2.32
Q11   1   0.5189  0.6969  0.2640  11.00000  0.05    2.29
Q12   1   0.4624  0.6338  0.2217  11.00000  0.05    2.23
Q13   1   0.7165  1.0369  0.4969  11.00000  0.05    2.23
Q14   1   0.8007  0.3989  0.7794  11.00000  0.05    1.77
Q15   1   0.6389  0.5859  0.7985  11.00000  0.05    1.45
Q16   1   0.5228  0.7226  0.3208  11.00000  0.05    1.43
Q17   1   0.7033  0.7365  0.8528  11.00000  0.05    1.42
Q18   1   0.7376  0.4021  0.8115  11.00000  0.05    1.34
Q19   1   0.6363  0.7919  0.6818  11.00000  0.05    1.26
Q20   1   0.6724  0.4008  0.7856  11.00000  0.05    1.24
Q21   1   0.5984  0.5932  0.7546  11.00000  0.05    1.21
Q22   1   0.8589  0.7675  0.5574  11.00000  0.05    1.21
Q23   1   0.9575  0.9023  0.5810  11.00000  0.05    1.20
Q24   1   0.8201  0.3934  0.7337  11.00000  0.05    1.17
Q25   1   0.7190  0.9472  0.5409  11.00000  0.05    1.15
Q26   1   0.8599  0.5407  0.9328  11.00000  0.05    1.12
Q27   1   0.7391  0.7811  0.6583  11.00000  0.05    1.11
Q28   1   0.8213  0.7361  0.8410  11.00000  0.05    1.11
Q29   1   0.9581  0.6012  0.7822  11.00000  0.05    1.05
Q30   1   0.9171  0.7789  0.6200  11.00000  0.05    1.05
Q31   1   0.6561  0.7753  0.6374  11.00000  0.05    0.98
Q32   1   0.8926  0.9453  0.6253  11.00000  0.05    0.96
Q33   1   0.9835  0.8665  0.6819  11.00000  0.05    0.94
Q34   1   0.9043  0.0124  0.8049  11.00000  0.05    0.92
Q35   1   0.8415  0.8917  0.7210  11.00000  0.05    0.91
Q36   1   0.8577  0.5864  0.7431  11.00000  0.05    0.91
Q37   1   0.6793  0.3957  0.7486  11.00000  0.05    0.87
Q38   1   0.8391  0.7977  0.8189  11.00000  0.05    0.85
Q39   1   1.0294  0.8577  0.7998  11.00000  0.05    0.85
Q40   1   0.8591  0.6999  0.7396  11.00000  0.05    0.84
Q41   1   1.0167  0.8106  0.8579  11.00000  0.05    0.84
Q42   1   0.8808  0.5972  0.5402  11.00000  0.05    0.84
Q43   1   0.8628  0.6212  0.9407  11.00000  0.05    0.82
Q44   1   1.0210  0.8806  0.5311  11.00000  0.05    0.81
Q45   1   0.9635  0.8462  0.7406  11.00000  0.05    0.80
Q46   1   0.7743  0.2695  0.9782  11.00000  0.05    0.79
Q47   1   0.7791  0.3773  0.8184  11.00000  0.05    0.78
Q48   1   0.6024  0.3991  0.5828  11.00000  0.05    0.77
Q49   1   0.7588  0.5999  0.7821  11.00000  0.05    0.77
Q50   1   0.7419  0.8560  0.7368  11.00000  0.05    0.77
Q51   1   0.8184  0.1555  0.9057  11.00000  0.05    0.74
Q52   1   0.7215  0.7993  0.9395  11.00000  0.05    0.73
Q53   1   1.0623  0.8052  0.5158  11.00000  0.05    0.73
Q54   1   0.8399  0.7395  0.7982  11.00000  0.05    0.71
Q55   1   0.7999  0.2800  0.5585  11.00000  0.05    0.67
Q56   1   0.6020  0.7629  0.5588  11.00000  0.05    0.66
Q57   1   0.7173  0.0832  0.8765  11.00000  0.05    0.66
Q58   1   0.9229  1.0590  0.6412  11.00000  0.05    0.66
Q59   1   0.7009  0.7835  0.8190  11.00000  0.05    0.66
Q60   1   0.5380  0.5968  0.7232  11.00000  0.05    0.65
Q61   1   0.8133  0.7796  0.9191  11.00000  0.05    0.65
Q62   1   0.7616  0.3841  0.6126  11.00000  0.05    0.64
Q63   1   0.7431  0.0201  0.8611  11.00000  0.05    0.64
Q64   1   0.7312  0.7653  0.5619  11.00000  0.05    0.64
Q65   1   0.6609  0.2588  0.5589  11.00000  0.05    0.63
Q66   1   0.7616  0.7219  0.6369  11.00000  0.05    0.62
Q67   1   0.6478  0.4010  0.6847  11.00000  0.05    0.62
Q68   1   0.8749  1.1003  0.6614  11.00000  0.05    0.62
Q69   1   0.8629  0.4563  0.9014  11.00000  0.05    0.61
Q70   1   0.9032  1.1204  0.7250  11.00000  0.05    0.61
Q71   1   0.7557  0.4569  0.8988  11.00000  0.05    0.60
Q72   1   0.6141  0.0316  0.8059  11.00000  0.05    0.58
Q73   1   0.7959  0.0752  0.8546  11.00000  0.05    0.57
Q74   1   0.8630  1.1044  0.6260  11.00000  0.05    0.57
Q75   1   0.8386  0.4566  1.0022  11.00000  0.05    0.57
Q76   1   0.7669  0.7353  0.8473  11.00000  0.05    0.56
Q77   1   0.6008  0.7681  0.6027  11.00000  0.05    0.56
Q78   1   0.6390  0.6447  0.5180  11.00000  0.05    0.56
Q79   1   0.5012  0.0416  0.8188  11.00000  0.05    0.55
Q80   1   0.8613  0.0958  0.8218  11.00000  0.05    0.55
Q81   1   0.8790  0.5282  0.5452  11.00000  0.05    0.54
Q82   1   0.8385  0.3548  0.6028  11.00000  0.05    0.54
Q83   1   0.7539  0.9387  0.5369  11.00000  0.05    0.53
Q84   1   0.7450  0.5664  0.6134  11.00000  0.05    0.53
Q85   1   0.8199  0.9239  0.5836  11.00000  0.05    0.53
Q86   1   0.5686  0.5195  0.6586  11.00000  0.05    0.53
Q87   1   0.8107  0.7822  0.6478  11.00000  0.05    0.53
Q88   1   1.0180  0.9007  0.6783  11.00000  0.05    0.53
Q89   1   0.7024  0.0423  0.9029  11.00000  0.05    0.52
Q90   1   0.6644 -0.0601  0.8555  11.00000  0.05    0.52
Q91   1   0.7222  0.7524  0.6029  11.00000  0.05    0.52
Q92   1   0.5781  0.7788  0.3983  11.00000  0.05    0.52
Q93   1   0.9392  0.8379  0.6064  11.00000  0.05    0.51
Q94   1   0.9002  0.0991  1.0450  11.00000  0.05    0.51
Q95   1   0.8160  0.2134  0.9809  11.00000  0.05    0.51
Q96   1   0.7811  0.1455  0.9000  11.00000  0.05    0.51
Q97   1   0.5015  1.0223  0.4201  11.00000  0.05    0.51
Q98   1   0.8731  0.0068  0.9029  11.00000  0.05    0.51
Q99   1   0.7992  0.5619  0.5693  11.00000  0.05    0.51
Q100  1   0.5352  0.8007  0.3395  11.00000  0.05    0.51
Q101  1   0.6186  0.0122  0.9153  11.00000  0.05    0.50
Q102  1   0.9219  0.7848  0.9391  11.00000  0.05    0.50
Q103  1   0.4753  0.8777  0.3014  11.00000  0.05    0.50
Q104  1   0.5819  0.6487  0.3601  11.00000  0.05    0.50
Q105  1   0.8232  0.4889  0.9838  11.00000  0.05    0.50
Q106  1   1.0001  0.7761  0.3951  11.00000  0.05    0.50
Q107  1   0.8680  0.5213  0.6961  11.00000  0.05    0.50
Q108  1   0.6580  0.5792  0.6209  11.00000  0.05    0.50
Q109  1   0.6578  0.1650  0.8447  11.00000  0.05    0.49
Q110  1   0.9802  0.6196  0.7248  11.00000  0.05    0.49
Q111  1   0.8020  0.3934  1.0168  11.00000  0.05    0.49
Q112  1   0.9088  0.6522  0.8576  11.00000  0.05    0.49
Q113  1   0.7924  0.4062  0.8378  11.00000  0.05    0.49
Q114  1   0.9821  1.0947  0.7192  11.00000  0.05    0.49
Q115  1   0.6237  0.0414  0.8792  11.00000  0.05    0.48
Q116  1   0.7801  0.0814  0.7796  11.00000  0.05    0.48
Q117  1   0.7852  0.7069  0.5204  11.00000  0.05    0.48
Q118  1   0.6396  0.8861  0.4399  11.00000  0.05    0.48
Q119  1   0.8052  0.4200  0.5578  11.00000  0.05    0.48
Q120  1   0.7579  0.8012  0.9201  11.00000  0.05    0.48
Q121  1   0.7822  0.5805  0.7585  11.00000  0.05    0.47
Q122  1   0.6869 -0.0375  0.9550  11.00000  0.05    0.47
Q123  1   0.5221  0.0030  0.7778  11.00000  0.05    0.47
Q124  1   0.6440  0.5834  0.4192  11.00000  0.05    0.47
Q125  1   0.6632  0.0585  0.8977  11.00000  0.05    0.47
Q126  1   0.8423  0.9991  0.6609  11.00000  0.05    0.47
Q127  1   0.8938  1.1891  0.7035  11.00000  0.05    0.47
Q128  1   0.9219  0.8537  0.6205  11.00000  0.05    0.47
Q129  1   0.4925  0.6390  0.1842  11.00000  0.05    0.47
Q130  1   0.7501  0.0991  0.6165  11.00000  0.05    0.46
Q131  1   0.4781  0.6077  0.1826  11.00000  0.05    0.46
Q132  1   0.5977  0.8374  0.3586  11.00000  0.05    0.46
Q133  1   0.8257  0.3191  1.0595  11.00000  0.05    0.46
Q134  1   1.0388  0.8078  0.4405  11.00000  0.05    0.46
Q135  1   0.6432  0.0533  0.9420  11.00000  0.05    0.46
Q136  1   1.0387  0.7829  0.4982  11.00000  0.05    0.46
Q137  1   0.7515  0.2030  0.9424  11.00000  0.05    0.46
Q138  1   1.0831  0.9205  0.8767  11.00000  0.05    0.46
Q139  1   0.7981  0.8621  0.5568  11.00000  0.05    0.46
Q140  1   0.6241  0.0806  0.8616  11.00000  0.05    0.46
Q141  1   1.0963  0.8592  0.8409  11.00000  0.05    0.46
Q142  1   0.7972  1.1410  0.6383  11.00000  0.05    0.45
Q143  1   0.6497  0.6537  0.4406  11.00000  0.05    0.45
Q144  1   0.5801  0.1000  0.8211  11.00000  0.05    0.45
Q145  1   0.6806  0.7547  0.4395  11.00000  0.05    0.45
;
_shelx_res_checksum              25051

_shelx_fab_file                  
;
    3    0    0     56.08      0.00
    4    0    0     18.82      0.00
    5    0    0    -15.79      0.00
    6    0    0     17.50      0.00
    7    0    0    -11.91      0.00
    8    0    0      3.35      0.00
    9    0    0    -17.78      0.00
   10    0    0      9.97      0.00
   11    0    0      0.85      0.00
   12    0    0      6.85      0.00
   13    0    0      0.56      0.00
   14    0    0     -9.79      0.00
   15    0    0     18.47      0.00
   16    0    0    -11.23      0.00
   17    0    0      4.48      0.00
   18    0    0      0.24      0.00
   19    0    0      7.34      0.00
   20    0    0     -5.59      0.00
   21    0    0      5.69      0.00
   22    0    0     -7.15      0.00
   23    0    0     -1.03      0.00
   24    0    0      2.00      0.00
   25    0    0     -5.88      0.00
   26    0    0      1.91      0.00
   27    0    0      3.70      0.00
   28    0    0      2.12      0.00
   29    0    0     -0.75      0.00
   30    0    0      3.44      0.00
    2    1    0   -182.24      0.00
    3    1    0     96.69      0.00
    4    1    0    -25.85      0.00
    5    1    0      9.94      0.00
    6    1    0    -18.50      0.00
    7    1    0     11.03      0.00
    8    1    0      1.83      0.00
    9    1    0      1.55      0.00
   10    1    0     -4.47      0.00
   11    1    0      2.56      0.00
   12    1    0     -2.56      0.00
   13    1    0      8.84      0.00
   14    1    0    -10.48      0.00
   15    1    0      0.28      0.00
   16    1    0      9.79      0.00
   17    1    0     -9.02      0.00
   18    1    0      5.98      0.00
   19    1    0     -4.95      0.00
   20    1    0      8.21      0.00
   21    1    0    -10.97      0.00
   22    1    0     13.60      0.00
   23    1    0    -16.47      0.00
   24    1    0     12.31      0.00
   25    1    0     -6.88      0.00
   26    1    0      2.02      0.00
   27    1    0     -4.49      0.00
   28    1    0      5.82      0.00
   29    1    0     -4.18      0.00
    0    2    0   -139.37      0.00
    1    2    0    196.22      0.00
    2    2    0    -25.25      0.00
    3    2    0     38.57      0.00
    4    2    0     -2.33      0.00
    5    2    0     27.91      0.00
    6    2    0    -24.60      0.00
    7    2    0     -0.37      0.00
    8    2    0     -0.75      0.00
    9    2    0     -5.08      0.00
   10    2    0      8.42      0.00
   11    2    0     -1.99      0.00
   12    2    0      3.01      0.00
   13    2    0     -0.11      0.00
   14    2    0      6.12      0.00
   15    2    0    -12.32      0.00
   16    2    0      8.12      0.00
   17    2    0     -3.90      0.00
   18    2    0      5.36      0.00
   19    2    0     -5.32      0.00
   20    2    0      9.38      0.00
   21    2    0     -9.57      0.00
   22    2    0      4.54      0.00
   23    2    0     -3.29      0.00
   24    2    0     -6.40      0.00
   25    2    0      4.06      0.00
   26    2    0     -0.14      0.00
   27    2    0     -0.45      0.00
   28    2    0      3.08      0.00
   29    2    0      3.32      0.00
    1    3    0    -27.65      0.00
    2    3    0     32.77      0.00
    3    3    0    -34.00      0.00
    4    3    0     19.49      0.00
    5    3    0    -25.71      0.00
    6    3    0     28.45      0.00
    7    3    0    -32.63      0.00
    8    3    0     26.31      0.00
    9    3    0    -15.21      0.00
   10    3    0      5.55      0.00
   11    3    0     -0.95      0.00
   12    3    0     -0.35      0.00
   13    3    0     -3.89      0.00
   14    3    0      5.55      0.00
   15    3    0     -4.45      0.00
   16    3    0      2.40      0.00
   17    3    0      0.65      0.00
   18    3    0      0.68      0.00
   19    3    0      1.40      0.00
   20    3    0     -4.71      0.00
   21    3    0      8.68      0.00
   22    3    0    -13.73      0.00
   23    3    0     11.94      0.00
   24    3    0    -10.52      0.00
   25    3    0      2.40      0.00
   26    3    0     -1.93      0.00
   27    3    0      0.18      0.00
   28    3    0     -2.83      0.00
   29    3    0      0.26      0.00
    0    4    0     39.01      0.00
    1    4    0    -26.03      0.00
    2    4    0     39.35      0.00
    3    4    0    -28.68      0.00
    4    4    0     15.00      0.00
    5    4    0    -16.08      0.00
    6    4    0      0.67      0.00
    7    4    0      1.84      0.00
    8    4    0    -17.15      0.00
    9    4    0     24.02      0.00
   10    4    0    -18.69      0.00
   11    4    0     17.19      0.00
   12    4    0    -10.03      0.00
   13    4    0      4.01      0.00
   14    4    0     -6.49      0.00
   15    4    0      3.35      0.00
   16    4    0     -9.08      0.00
   17    4    0      7.03      0.00
   18    4    0     -7.53      0.00
   19    4    0     10.01      0.00
   20    4    0    -10.89      0.00
   21    4    0      7.48      0.00
   22    4    0     -7.32      0.00
   23    4    0     -0.92      0.00
   24    4    0     -1.24      0.00
   25    4    0     -2.75      0.00
   26    4    0      0.62      0.00
   27    4    0      1.26      0.00
   28    4    0      1.90      0.00
   29    4    0     -0.05      0.00
    1    5    0      7.41      0.00
    2    5    0    -19.91      0.00
    3    5    0     24.61      0.00
    4    5    0    -30.63      0.00
    5    5    0     24.44      0.00
    6    5    0    -28.19      0.00
    7    5    0     21.86      0.00
    8    5    0    -20.90      0.00
    9    5    0      9.96      0.00
   10    5    0     -9.35      0.00
   11    5    0      3.20      0.00
   12    5    0     -4.50      0.00
   13    5    0      4.16      0.00
   14    5    0     -7.45      0.00
   15    5    0      7.89      0.00
   16    5    0     -5.12      0.00
   17    5    0      3.21      0.00
   18    5    0     -2.68      0.00
   19    5    0     -0.65      0.00
   20    5    0      3.32      0.00
   21    5    0     -6.81      0.00
   22    5    0      4.54      0.00
   23    5    0     -4.33      0.00
   24    5    0      2.31      0.00
   25    5    0     -2.56      0.00
   26    5    0     -1.26      0.00
   27    5    0     -0.68      0.00
   28    5    0     -1.22      0.00
    0    6    0    -32.64      0.00
    1    6    0     29.43      0.00
    2    6    0    -16.22      0.00
    3    6    0      4.85      0.00
    4    6    0     -1.24      0.00
    5    6    0     -7.12      0.00
    6    6    0      9.79      0.00
    7    6    0    -17.35      0.00
    8    6    0     14.94      0.00
    9    6    0    -11.84      0.00
   10    6    0      8.14      0.00
   11    6    0     -7.75      0.00
   12    6    0      4.71      0.00
   13    6    0     -6.89      0.00
   14    6    0      6.76      0.00
   15    6    0    -11.00      0.00
   16    6    0      9.49      0.00
   17    6    0     -7.78      0.00
   18    6    0      8.04      0.00
   19    6    0     -8.28      0.00
   20    6    0      4.44      0.00
   21    6    0     -2.65      0.00
   22    6    0     -1.95      0.00
   23    6    0     -2.46      0.00
   24    6    0     -0.75      0.00
   25    6    0      0.39      0.00
   26    6    0     -0.50      0.00
   27    6    0     -1.12      0.00
   28    6    0      3.71      0.00
    1    7    0    -14.10      0.00
    2    7    0     22.17      0.00
    3    7    0    -19.75      0.00
    4    7    0     21.81      0.00
    5    7    0    -22.83      0.00
    6    7    0     19.89      0.00
    7    7    0    -14.57      0.00
    8    7    0      3.98      0.00
    9    7    0     -4.31      0.00
   10    7    0      2.06      0.00
   11    7    0     -6.09      0.00
   12    7    0      7.67      0.00
   13    7    0     -9.41      0.00
   14    7    0      7.56      0.00
   15    7    0     -3.38      0.00
   16    7    0     -1.01      0.00
   17    7    0      0.12      0.00
   18    7    0     -3.41      0.00
   19    7    0      4.26      0.00
   20    7    0     -6.43      0.00
   21    7    0      3.91      0.00
   22    7    0      0.31      0.00
   23    7    0      1.41      0.00
   24    7    0     -0.33      0.00
   25    7    0     -0.27      0.00
   26    7    0      3.72      0.00
   27    7    0     -5.24      0.00
    0    8    0     17.75      0.00
    1    8    0    -11.87      0.00
    2    8    0     14.80      0.00
    3    8    0     -8.95      0.00
    4    8    0      7.65      0.00
    5    8    0     -0.15      0.00
    6    8    0     -5.81      0.00
    7    8    0      7.46      0.00
    8    8    0     -8.59      0.00
    9    8    0      3.34      0.00
   10    8    0     -1.18      0.00
   11    8    0     -3.12      0.00
   12    8    0      2.13      0.00
   13    8    0      2.50      0.00
   14    8    0     -4.18      0.00
   15    8    0      6.07      0.00
   16    8    0     -2.87      0.00
   17    8    0      4.64      0.00
   18    8    0     -3.92      0.00
   19    8    0      2.03      0.00
   20    8    0      1.99      0.00
   21    8    0     -2.89      0.00
   22    8    0      1.94      0.00
   23    8    0      0.45      0.00
   24    8    0      3.61      0.00
   25    8    0     -3.38      0.00
   26    8    0      4.50      0.00
    1    9    0     -1.73      0.00
    2    9    0      1.63      0.00
    3    9    0      9.34      0.00
    4    9    0    -10.53      0.00
    5    9    0     13.86      0.00
    6    9    0     -9.15      0.00
    7    9    0      8.24      0.00
    8    9    0     -5.41      0.00
    9    9    0      2.16      0.00
   10    9    0      0.86      0.00
   11    9    0      1.59      0.00
   12    9    0     -3.18      0.00
   13    9    0      4.09      0.00
   14    9    0     -1.90      0.00
   15    9    0     -0.04      0.00
   16    9    0     -2.75      0.00
   17    9    0     -0.44      0.00
   18    9    0      1.27      0.00
   19    9    0     -4.47      0.00
   20    9    0      3.20      0.00
   21    9    0      0.65      0.00
   22    9    0      1.87      0.00
   23    9    0     -0.71      0.00
   24    9    0      4.16      0.00
   25    9    0      0.20      0.00
   26    9    0     -1.39      0.00
    0   10    0     -0.83      0.00
    1   10    0      1.61      0.00
    2   10    0     -8.80      0.00
    3   10    0     10.50      0.00
    4   10    0     -6.39      0.00
    5   10    0      5.49      0.00
    6   10    0     -1.13      0.00
    7   10    0      2.47      0.00
    8   10    0      2.01      0.00
    9   10    0     -1.55      0.00
   10   10    0      1.13      0.00
   11   10    0      1.84      0.00
   12   10    0     -0.18      0.00
   13   10    0      1.41      0.00
   14   10    0     -0.23      0.00
   15   10    0      3.50      0.00
   16   10    0     -0.39      0.00
   17   10    0      0.07      0.00
   18   10    0      1.38      0.00
   19   10    0      3.12      0.00
   20   10    0     -2.09      0.00
   21   10    0      4.81      0.00
   22   10    0      0.15      0.00
   23   10    0      4.16      0.00
   24   10    0     -1.56      0.00
   25   10    0      4.58      0.00
    1   11    0      2.49      0.00
    2   11    0     -1.30      0.00
    3   11    0      2.00      0.00
    4   11    0      3.23      0.00
    5   11    0     -3.29      0.00
    6   11    0      6.41      0.00
    7   11    0     -4.18      0.00
    8   11    0      4.02      0.00
    9   11    0     -0.40      0.00
   10   11    0      0.30      0.00
   11   11    0      1.33      0.00
   12   11    0     -1.32      0.00
   13   11    0      1.01      0.00
   14   11    0     -1.82      0.00
   15   11    0     -2.33      0.00
   16   11    0      0.70      0.00
   17   11    0     -2.26      0.00
   18   11    0     -1.29      0.00
   19   11    0      0.95      0.00
   20   11    0     -0.15      0.00
   21   11    0      0.69      0.00
   22   11    0      0.20      0.00
   23   11    0      1.27      0.00
    0   12    0      0.07      0.00
    1   12    0     -0.91      0.00
    2   12    0      0.44      0.00
    3   12    0      0.00      0.00
    4   12    0      6.42      0.00
    5   12    0      0.86      0.00
    6   12    0      2.92      0.00
    7   12    0      5.32      0.00
    8   12    0     -0.51      0.00
    9   12    0      2.64      0.00
   10   12    0     -1.65      0.00
   11   12    0      1.67      0.00
   12   12    0     -0.83      0.00
   13   12    0     -0.37      0.00
   14   12    0      1.42      0.00
   15   12    0      0.05      0.00
   16   12    0      0.37      0.00
   17   12    0      1.34      0.00
   18   12    0      0.39      0.00
   19   12    0      0.21      0.00
   20   12    0      1.77      0.00
   21   12    0     -0.42      0.00
   22   12    0      2.01      0.00
    1   13    0      1.89      0.00
    2   13    0     -0.13      0.00
    3   13    0      2.51      0.00
    4   13    0      0.01      0.00
    5   13    0      3.63      0.00
    6   13    0      2.00      0.00
    7   13    0     -1.25      0.00
    8   13    0      4.57      0.00
    9   13    0     -0.20      0.00
   10   13    0      0.83      0.00
   11   13    0     -0.10      0.00
   12   13    0     -0.02      0.00
   13   13    0     -0.14      0.00
   14   13    0     -2.85      0.00
   15   13    0      0.36      0.00
   16   13    0     -2.54      0.00
   17   13    0      0.11      0.00
   18   13    0     -1.77      0.00
   19   13    0      0.57      0.00
   20   13    0     -0.91      0.00
    0   14    0     -3.88      0.00
    1   14    0      0.12      0.00
    2   14    0     -1.34      0.00
    3   14    0     -1.63      0.00
    4   14    0      6.93      0.00
    5   14    0     -6.62      0.00
    6   14    0      8.92      0.00
    7   14    0     -2.58      0.00
    8   14    0     -0.63      0.00
    9   14    0      0.84      0.00
   10   14    0     -1.73      0.00
   11   14    0     -1.86      0.00
   12   14    0     -0.01      0.00
   13   14    0     -1.28      0.00
   14   14    0      1.62      0.00
   15   14    0     -1.51      0.00
   16   14    0      1.49      0.00
   17   14    0     -0.55      0.00
   18   14    0     -0.05      0.00
   19   14    0     -1.27      0.00
    1   15    0     -0.63      0.00
    2   15    0      6.05      0.00
    3   15    0     -3.12      0.00
    4   15    0      6.88      0.00
    5   15    0      3.57      0.00
    6   15    0     -2.82      0.00
    7   15    0      9.13      0.00
    8   15    0     -3.32      0.00
    9   15    0      3.21      0.00
   10   15    0      1.28      0.00
   11   15    0     -0.13      0.00
   12   15    0      0.46      0.00
   13   15    0      0.05      0.00
   14   15    0     -0.22      0.00
   15   15    0     -0.47      0.00
   16   15    0     -0.63      0.00
    0   16    0     -2.18      0.00
    1   16    0     -2.98      0.00
    2   16    0     -2.56      0.00
    3   16    0      1.49      0.00
    4   16    0     -5.67      0.00
    5   16    0      5.01      0.00
    6   16    0     -4.32      0.00
    7   16    0      0.36      0.00
    8   16    0     -0.14      0.00
    9   16    0     -3.34      0.00
   10   16    0     -0.83      0.00
   11   16    0     -0.24      0.00
   12   16    0     -2.43      0.00
   13   16    0      0.41      0.00
   14   16    0     -0.09      0.00
    1   17    0      1.85      0.00
    2   17    0      0.91      0.00
    3   17    0      3.32      0.00
    4   17    0      2.14      0.00
    5   17    0      1.74      0.00
    6   17    0      2.23      0.00
    7   17    0     -0.58      0.00
    8   17    0      1.19      0.00
    9   17    0      0.05      0.00
   10   17    0     -1.14      0.00
    0   18    0      1.21      0.00
    1   18    0     -1.55      0.00
    2   18    0      0.91      0.00
    3   18    0     -0.71      0.00
  -30    1    1      0.91      0.00
  -29    1    1      1.86      0.00
  -28    1    1      3.65      0.00
  -27    1    1      0.01      0.00
  -26    1    1      2.08      0.00
  -25    1    1     -1.74      0.00
  -24    1    1     -0.87      0.00
  -23    1    1     -4.07      0.00
  -22    1    1     -0.81      0.00
  -21    1    1      1.87      0.00
  -20    1    1     -2.02      0.00
  -19    1    1      1.86      0.00
  -18    1    1      4.87      0.00
  -17    1    1     -1.85      0.00
  -16    1    1      2.17      0.00
  -15    1    1     -4.33      0.00
  -14    1    1      7.21      0.00
  -13    1    1     -1.46      0.00
  -12    1    1      4.08      0.00
  -11    1    1      0.83      0.00
  -10    1    1      9.79      0.00
   -9    1    1     -9.71      0.00
   -8    1    1     -0.14      0.00
   -7    1    1    -11.17      0.00
   -6    1    1     11.79      0.00
   -5    1    1    -16.11      0.00
   -4    1    1     52.13      0.00
   -3    1    1     13.60      0.00
   -2    1    1     71.61      0.00
   -1    1    1     73.20      0.00
    1    1    1     81.53      0.00
    2    1    1     52.23      0.00
    3    1    1     19.76      0.00
    4    1    1     43.58      0.00
    5    1    1    -22.44      0.00
    6    1    1     14.75      0.00
    7    1    1    -14.36      0.00
    8    1    1     -3.27      0.00
    9    1    1     -4.14      0.00
   10    1    1      3.63      0.00
   11    1    1      2.66      0.00
   12    1    1      0.24      0.00
   13    1    1     -0.85      0.00
   14    1    1      4.92      0.00
   15    1    1     -3.66      0.00
   16    1    1      0.97      0.00
   17    1    1      0.70      0.00
   18    1    1      3.48      0.00
   19    1    1      2.44      0.00
   20    1    1     -3.43      0.00
   21    1    1      3.32      0.00
   22    1    1     -3.78      0.00
   23    1    1     -2.61      0.00
   24    1    1     -1.96      0.00
   25    1    1      0.27      0.00
   26    1    1     -0.41      0.00
   27    1    1      2.73      0.00
   28    1    1      1.76      0.00
   29    1    1      1.50      0.00
  -30    2    1     -1.27      0.00
  -29    2    1      1.18      0.00
  -28    2    1     -1.11      0.00
  -27    2    1      3.42      0.00
  -26    2    1     -1.83      0.00
  -25    2    1      3.43      0.00
  -24    2    1     -0.72      0.00
  -23    2    1      3.68      0.00
  -22    2    1     -4.85      0.00
  -21    2    1      5.41      0.00
  -20    2    1     -0.94      0.00
  -19    2    1     -3.59      0.00
  -18    2    1      0.96      0.00
  -17    2    1      0.09      0.00
  -16    2    1      0.10      0.00
  -15    2    1     -2.02      0.00
  -14    2    1     -2.40      0.00
  -13    2    1      6.09      0.00
  -12    2    1     -2.80      0.00
  -11    2    1     -5.34      0.00
  -10    2    1      2.32      0.00
   -9    2    1      0.56      0.00
   -8    2    1     -3.35      0.00
   -7    2    1     -5.96      0.00
   -6    2    1     10.96      0.00
   -5    2    1     -4.54      0.00
   -4    2    1     -2.70      0.00
   -3    2    1     21.61      0.00
   -2    2    1    -26.23      0.00
   -1    2    1     22.53      0.00
    0    2    1      1.59      0.00
    1    2    1    -33.75      0.00
    2    2    1     45.88      0.00
    3    2    1    -51.83      0.00
    4    2    1     34.66      0.00
    5    2    1    -21.51      0.00
    6    2    1      5.61      0.00
    7    2    1     -2.26      0.00
    8    2    1      7.71      0.00
    9    2    1     -9.49      0.00
   10    2    1      5.92      0.00
   11    2    1     -5.12      0.00
   12    2    1      8.21      0.00
   13    2    1    -12.41      0.00
   14    2    1      6.69      0.00
   15    2    1     -0.65      0.00
   16    2    1      0.59      0.00
   17    2    1     -0.03      0.00
   18    2    1     -0.71      0.00
   19    2    1      4.47      0.00
   20    2    1     -1.49      0.00
   21    2    1     -3.27      0.00
   22    2    1      4.03      0.00
   23    2    1     -3.60      0.00
   24    2    1     -0.47      0.00
   25    2    1     -0.95      0.00
   26    2    1     -0.06      0.00
   27    2    1     -2.78      0.00
   28    2    1      2.28      0.00
   29    2    1     -1.15      0.00
  -30    3    1      2.84      0.00
  -29    3    1      2.45      0.00
  -28    3    1      1.56      0.00
  -27    3    1      1.19      0.00
  -26    3    1      0.44      0.00
  -25    3    1      0.13      0.00
  -24    3    1     -4.64      0.00
  -23    3    1      2.13      0.00
  -22    3    1     -5.41      0.00
  -21    3    1      0.18      0.00
  -20    3    1      2.05      0.00
  -19    3    1      1.15      0.00
  -18    3    1     -3.16      0.00
  -17    3    1      4.96      0.00
  -16    3    1     -8.30      0.00
  -15    3    1      8.14      0.00
  -14    3    1    -14.45      0.00
  -13    3    1      9.18      0.00
  -12    3    1     -3.52      0.00
  -11    3    1     10.65      0.00
  -10    3    1    -11.00      0.00
   -9    3    1     16.78      0.00
   -8    3    1    -13.00      0.00
   -7    3    1      6.61      0.00
   -6    3    1    -19.88      0.00
   -5    3    1     18.34      0.00
   -4    3    1    -18.81      0.00
   -3    3    1     27.77      0.00
   -2    3    1     12.92      0.00
   -1    3    1     12.66      0.00
    0    3    1     47.30      0.00
    1    3    1      2.67      0.00
    2    3    1     23.59      0.00
    3    3    1     14.57      0.00
    4    3    1    -14.93      0.00
    5    3    1     15.31      0.00
    6    3    1    -20.40      0.00
    7    3    1      3.34      0.00
    8    3    1     -6.32      0.00
    9    3    1      7.77      0.00
   10    3    1     -5.08      0.00
   11    3    1      4.94      0.00
   12    3    1     -0.20      0.00
   13    3    1      3.18      0.00
   14    3    1    -10.02      0.00
   15    3    1      4.68      0.00
   16    3    1     -4.80      0.00
   17    3    1      2.31      0.00
   18    3    1     -0.13      0.00
   19    3    1     -1.60      0.00
   20    3    1      4.90      0.00
   21    3    1     -4.83      0.00
   22    3    1     -1.78      0.00
   23    3    1     -1.28      0.00
   24    3    1     -2.77      0.00
   25    3    1     -2.63      0.00
   26    3    1      4.45      0.00
   27    3    1     -3.67      0.00
   28    3    1      4.82      0.00
   29    3    1      0.38      0.00
  -29    4    1     -0.68      0.00
  -28    4    1      4.15      0.00
  -27    4    1     -0.26      0.00
  -26    4    1      0.50      0.00
  -25    4    1      2.89      0.00
  -24    4    1      0.53      0.00
  -23    4    1     -0.13      0.00
  -22    4    1      4.64      0.00
  -21    4    1     -4.61      0.00
  -20    4    1      5.47      0.00
  -19    4    1     -1.76      0.00
  -18    4    1     -1.04      0.00
  -17    4    1      1.57      0.00
  -16    4    1     -1.86      0.00
  -15    4    1     -0.62      0.00
  -14    4    1      3.00      0.00
  -13    4    1     -3.89      0.00
  -12    4    1      2.63      0.00
  -11    4    1      1.03      0.00
  -10    4    1      1.11      0.00
   -9    4    1     -3.70      0.00
   -8    4    1      7.51      0.00
   -7    4    1     -3.33      0.00
   -6    4    1      5.41      0.00
   -5    4    1      0.39      0.00
   -4    4    1      7.03      0.00
   -3    4    1     -0.66      0.00
   -2    4    1      5.66      0.00
   -1    4    1      0.97      0.00
    0    4    1     -6.25      0.00
    1    4    1     10.87      0.00
    2    4    1    -19.87      0.00
    3    4    1     15.52      0.00
    4    4    1    -19.46      0.00
    5    4    1     11.27      0.00
    6    4    1    -12.37      0.00
    7    4    1      9.43      0.00
    8    4    1    -13.36      0.00
    9    4    1     10.16      0.00
   10    4    1     -9.98      0.00
   11    4    1      4.84      0.00
   12    4    1     -7.85      0.00
   13    4    1      6.58      0.00
   14    4    1     -6.39      0.00
   15    4    1      4.04      0.00
   16    4    1     -0.66      0.00
   17    4    1     -0.58      0.00
   18    4    1      1.89      0.00
   19    4    1      0.16      0.00
   20    4    1     -3.70      0.00
   21    4    1      3.89      0.00
   22    4    1     -4.73      0.00
   23    4    1      0.91      0.00
   24    4    1     -1.10      0.00
   25    4    1     -3.32      0.00
   26    4    1      0.50      0.00
   27    4    1     -0.85      0.00
   28    4    1     -3.55      0.00
  -29    5    1      0.67      0.00
  -28    5    1     -0.86      0.00
  -27    5    1      3.56      0.00
  -26    5    1     -1.84      0.00
  -25    5    1     -2.38      0.00
  -24    5    1      1.39      0.00
  -23    5    1     -6.40      0.00
  -22    5    1      2.14      0.00
  -21    5    1     -4.33      0.00
  -20    5    1      0.01      0.00
  -19    5    1      1.98      0.00
  -18    5    1     -0.95      0.00
  -17    5    1     -2.59      0.00
  -16    5    1      4.92      0.00
  -15    5    1     -8.60      0.00
  -14    5    1      3.24      0.00
  -13    5    1     -5.86      0.00
  -12    5    1      4.51      0.00
  -11    5    1     -6.74      0.00
  -10    5    1      9.59      0.00
   -9    5    1     -5.73      0.00
   -8    5    1      2.67      0.00
   -7    5    1      0.74      0.00
   -6    5    1     -7.75      0.00
   -5    5    1      1.21      0.00
   -4    5    1     -8.10      0.00
   -3    5    1      2.69      0.00
   -2    5    1     -6.30      0.00
   -1    5    1      5.52      0.00
    0    5    1     -3.63      0.00
    1    5    1      4.71      0.00
    2    5    1     -4.93      0.00
    3    5    1     -1.30      0.00
    4    5    1     -3.65      0.00
    5    5    1     -4.06      0.00
    6    5    1     -4.92      0.00
    7    5    1      0.25      0.00
    8    5    1     -0.57      0.00
    9    5    1     -1.79      0.00
   10    5    1      5.21      0.00
   11    5    1     -5.49      0.00
   12    5    1      3.18      0.00
   13    5    1     -4.62      0.00
   14    5    1      0.04      0.00
   15    5    1     -5.79      0.00
   16    5    1      3.62      0.00
   17    5    1     -2.54      0.00
   18    5    1     -1.62      0.00
   19    5    1      3.63      0.00
   20    5    1     -3.38      0.00
   21    5    1     -0.98      0.00
   22    5    1     -2.16      0.00
   23    5    1     -2.30      0.00
   24    5    1     -2.16      0.00
   25    5    1      0.03      0.00
   26    5    1     -2.88      0.00
   27    5    1      4.73      0.00
   28    5    1     -2.60      0.00
  -28    6    1     -0.77      0.00
  -27    6    1      0.91      0.00
  -26    6    1      1.26      0.00
  -25    6    1     -1.04      0.00
  -24    6    1     -0.20      0.00
  -23    6    1      0.31      0.00
  -22    6    1     -1.78      0.00
  -21    6    1      2.83      0.00
  -20    6    1     -1.67      0.00
  -19    6    1      2.15      0.00
  -18    6    1      2.24      0.00
  -17    6    1     -2.18      0.00
  -16    6    1      2.18      0.00
  -15    6    1      0.64      0.00
  -14    6    1     -1.12      0.00
  -13    6    1     -0.50      0.00
  -12    6    1      3.20      0.00
  -11    6    1     -0.06      0.00
  -10    6    1      0.24      0.00
   -9    6    1      7.81      0.00
   -8    6    1     -4.62      0.00
   -7    6    1      8.53      0.00
   -6    6    1      0.31      0.00
   -5    6    1      0.91      0.00
   -4    6    1      1.92      0.00
   -3    6    1      2.17      0.00
   -2    6    1     -1.18      0.00
   -1    6    1      0.82      0.00
    0    6    1      0.82      0.00
    1    6    1     -2.62      0.00
    2    6    1      5.36      0.00
    3    6    1     -6.36      0.00
    4    6    1      3.68      0.00
    5    6    1     -2.12      0.00
    6    6    1      0.38      0.00
    7    6    1     -5.94      0.00
    8    6    1      4.61      0.00
    9    6    1     -9.06      0.00
   10    6    1      3.87      0.00
   11    6    1     -3.72      0.00
   12    6    1     -1.24      0.00
   13    6    1      0.80      0.00
   14    6    1      0.09      0.00
   15    6    1     -0.26      0.00
   16    6    1     -2.56      0.00
   17    6    1      3.62      0.00
   18    6    1     -4.42      0.00
   19    6    1      0.69      0.00
   20    6    1     -0.55      0.00
   21    6    1     -0.27      0.00
   22    6    1     -0.65      0.00
   23    6    1      0.44      0.00
   24    6    1     -0.24      0.00
   25    6    1     -1.30      0.00
   26    6    1     -1.06      0.00
   27    6    1     -1.19      0.00
  -28    7    1      1.74      0.00
  -27    7    1      0.46      0.00
  -26    7    1      0.17      0.00
  -25    7    1     -0.20      0.00
  -24    7    1      1.00      0.00
  -23    7    1     -2.11      0.00
  -22    7    1      1.18      0.00
  -21    7    1     -3.67      0.00
  -20    7    1      1.87      0.00
  -19    7    1     -2.08      0.00
  -18    7    1      1.81      0.00
  -17    7    1     -0.68      0.00
  -16    7    1      0.82      0.00
  -15    7    1      1.05      0.00
  -14    7    1      0.27      0.00
  -13    7    1     -1.00      0.00
  -12    7    1     -0.92      0.00
  -11    7    1      1.98      0.00
  -10    7    1     -5.30      0.00
   -9    7    1      3.16      0.00
   -8    7    1     -1.97      0.00
   -7    7    1     -2.96      0.00
   -6    7    1      4.50      0.00
   -5    7    1     -4.20      0.00
   -4    7    1      4.92      0.00
   -3    7    1     -4.07      0.00
   -2    7    1     11.55      0.00
   -1    7    1     -9.18      0.00
    0    7    1     16.04      0.00
    1    7    1    -10.08      0.00
    2    7    1     11.83      0.00
    3    7    1     -4.53      0.00
    4    7    1      1.68      0.00
    5    7    1     -1.44      0.00
    6    7    1      0.00      0.00
    7    7    1     -2.63      0.00
    8    7    1     -2.30      0.00
    9    7    1      1.67      0.00
   10    7    1     -6.07      0.00
   11    7    1      3.35      0.00
   12    7    1     -3.23      0.00
   13    7    1      0.43      0.00
   14    7    1     -1.16      0.00
   15    7    1      2.07      0.00
   16    7    1     -0.76      0.00
   17    7    1      0.18      0.00
   18    7    1      0.96      0.00
   19    7    1     -0.82      0.00
   20    7    1      0.40      0.00
   21    7    1     -2.26      0.00
   22    7    1      1.64      0.00
   23    7    1     -3.40      0.00
   24    7    1      3.36      0.00
   25    7    1     -1.53      0.00
   26    7    1      0.98      0.00
   27    7    1      1.08      0.00
  -27    8    1      0.21      0.00
  -26    8    1      0.28      0.00
  -25    8    1     -3.37      0.00
  -24    8    1     -0.43      0.00
  -23    8    1     -2.80      0.00
  -22    8    1     -1.65      0.00
  -21    8    1      0.81      0.00
  -20    8    1     -3.01      0.00
  -19    8    1      2.84      0.00
  -18    8    1      1.28      0.00
  -17    8    1      0.45      0.00
  -16    8    1      1.42      0.00
  -15    8    1      0.13      0.00
  -14    8    1      1.34      0.00
  -13    8    1     -2.02      0.00
  -12    8    1      0.64      0.00
  -11    8    1      0.14      0.00
  -10    8    1      0.32      0.00
   -9    8    1      0.32      0.00
   -8    8    1      2.95      0.00
   -7    8    1     -2.33      0.00
   -6    8    1      3.63      0.00
   -5    8    1     -4.13      0.00
   -4    8    1      2.45      0.00
   -3    8    1     -5.35      0.00
   -2    8    1      2.01      0.00
   -1    8    1     -2.56      0.00
    0    8    1      1.23      0.00
    1    8    1      1.59      0.00
    2    8    1      0.64      0.00
    3    8    1      4.69      0.00
    4    8    1     -1.37      0.00
    5    8    1      4.66      0.00
    6    8    1     -3.09      0.00
    7    8    1      3.44      0.00
    8    8    1     -3.81      0.00
    9    8    1      2.06      0.00
   10    8    1     -0.66      0.00
   11    8    1     -0.66      0.00
   12    8    1      1.26      0.00
   13    8    1      0.47      0.00
   14    8    1     -0.03      0.00
   15    8    1     -2.39      0.00
   16    8    1      1.82      0.00
   17    8    1     -3.10      0.00
   18    8    1      0.51      0.00
   19    8    1     -3.06      0.00
   20    8    1      4.36      0.00
   21    8    1     -3.14      0.00
   22    8    1      3.32      0.00
   23    8    1      0.43      0.00
   24    8    1     -0.45      0.00
   25    8    1      2.16      0.00
   26    8    1     -1.96      0.00
  -26    9    1      2.12      0.00
  -25    9    1      1.23      0.00
  -24    9    1      1.23      0.00
  -23    9    1      4.10      0.00
  -22    9    1     -2.26      0.00
  -21    9    1      4.87      0.00
  -20    9    1     -1.46      0.00
  -19    9    1      0.45      0.00
  -18    9    1      0.26      0.00
  -17    9    1      0.99      0.00
  -16    9    1      0.26      0.00
  -15    9    1      0.29      0.00
  -14    9    1      2.91      0.00
  -13    9    1     -0.96      0.00
  -12    9    1      2.15      0.00
  -11    9    1     -0.55      0.00
  -10    9    1      0.28      0.00
   -9    9    1     -0.24      0.00
   -8    9    1      0.52      0.00
   -7    9    1      0.66      0.00
   -6    9    1     -0.92      0.00
   -5    9    1      5.93      0.00
   -4    9    1     -5.66      0.00
   -3    9    1      9.45      0.00
   -2    9    1     -6.63      0.00
   -1    9    1      6.71      0.00
    0    9    1     -3.94      0.00
    1    9    1      4.22      0.00
    2    9    1     -4.35      0.00
    3    9    1      5.70      0.00
    4    9    1     -5.16      0.00
    5    9    1      3.23      0.00
    6    9    1     -1.52      0.00
    7    9    1     -1.31      0.00
    8    9    1      0.46      0.00
    9    9    1     -2.54      0.00
   10    9    1      1.93      0.00
   11    9    1     -1.70      0.00
   12    9    1      2.01      0.00
   13    9    1     -0.13      0.00
   14    9    1      3.84      0.00
   15    9    1     -1.01      0.00
   16    9    1      2.25      0.00
   17    9    1      1.33      0.00
   18    9    1      1.19      0.00
   19    9    1      0.01      0.00
   20    9    1      1.06      0.00
   21    9    1      3.93      0.00
   22    9    1     -1.91      0.00
   23    9    1      4.34      0.00
   24    9    1      1.09      0.00
   25    9    1      0.82      0.00
  -25   10    1     -1.61      0.00
  -24   10    1     -2.50      0.00
  -23   10    1      0.27      0.00
  -22   10    1     -1.93      0.00
  -21   10    1     -2.38      0.00
  -20   10    1      1.23      0.00
  -19   10    1     -0.77      0.00
  -18   10    1      1.72      0.00
  -17   10    1      0.05      0.00
  -16   10    1      2.26      0.00
  -15   10    1      1.11      0.00
  -14   10    1     -0.30      0.00
  -13   10    1      1.42      0.00
  -12   10    1     -2.59      0.00
  -11   10    1      2.86      0.00
  -10   10    1     -4.49      0.00
   -9   10    1      3.15      0.00
   -8   10    1     -3.41      0.00
   -7   10    1      2.41      0.00
   -6   10    1     -3.98      0.00
   -5   10    1      1.76      0.00
   -4   10    1     -3.36      0.00
   -3   10    1     -1.47      0.00
   -2   10    1      0.28      0.00
   -1   10    1     -2.24      0.00
    0   10    1      0.63      0.00
    1   10    1      2.42      0.00
    2   10    1     -0.75      0.00
    3   10    1      3.31      0.00
    4   10    1      1.52      0.00
    5   10    1     -0.42      0.00
    6   10    1      3.06      0.00
    7   10    1     -1.78      0.00
    8   10    1      3.33      0.00
    9   10    1     -2.98      0.00
   10   10    1      4.49      0.00
   11   10    1     -1.90      0.00
   12   10    1      1.48      0.00
   13   10    1     -0.76      0.00
   14   10    1     -0.22      0.00
   15   10    1     -0.16      0.00
   16   10    1     -4.02      0.00
   17   10    1      2.20      0.00
   18   10    1     -2.80      0.00
   19   10    1      1.51      0.00
   20   10    1     -1.44      0.00
   21   10    1      2.13      0.00
   22   10    1      1.93      0.00
   23   10    1     -2.44      0.00
   24   10    1      3.45      0.00
  -24   11    1     -1.26      0.00
  -23   11    1      1.94      0.00
  -22   11    1      2.88      0.00
  -21   11    1      0.39      0.00
  -20   11    1      2.05      0.00
  -19   11    1     -1.08      0.00
  -18   11    1      3.09      0.00
  -17   11    1     -1.02      0.00
  -16   11    1     -0.46      0.00
  -15   11    1      1.73      0.00
  -14   11    1     -0.06      0.00
  -13   11    1      0.65      0.00
  -12   11    1     -1.10      0.00
  -11   11    1      2.93      0.00
  -10   11    1     -1.66      0.00
   -9   11    1      2.12      0.00
   -8   11    1      3.05      0.00
   -7   11    1      0.12      0.00
   -6   11    1      6.72      0.00
   -5   11    1     -1.17      0.00
   -4   11    1      7.29      0.00
   -3   11    1     -4.20      0.00
   -2   11    1      4.87      0.00
   -1   11    1     -4.47      0.00
    0   11    1      0.75      0.00
    1   11    1     -3.20      0.00
    2   11    1      1.90      0.00
    3   11    1     -2.03      0.00
    4   11    1      4.07      0.00
    5   11    1     -0.06      0.00
    6   11    1      4.12      0.00
    7   11    1      0.43      0.00
    8   11    1      2.38      0.00
    9   11    1      1.24      0.00
   10   11    1     -1.72      0.00
   11   11    1      4.02      0.00
   12   11    1     -2.08      0.00
   13   11    1      2.26      0.00
   14   11    1     -0.18      0.00
   15   11    1      3.91      0.00
   16   11    1     -1.38      0.00
   17   11    1      2.03      0.00
   18   11    1      2.62      0.00
   19   11    1      0.29      0.00
   20   11    1      2.12      0.00
   21   11    1      0.89      0.00
   22   11    1      2.23      0.00
   23   11    1      1.45      0.00
  -22   12    1      0.04      0.00
  -21   12    1      0.24      0.00
  -20   12    1     -0.74      0.00
  -19   12    1      1.18      0.00
  -18   12    1     -2.01      0.00
  -17   12    1      4.94      0.00
  -16   12    1     -1.46      0.00
  -15   12    1      1.56      0.00
  -14   12    1      2.69      0.00
  -13   12    1     -0.07      0.00
  -12   12    1      0.21      0.00
  -11   12    1     -0.19      0.00
  -10   12    1      1.41      0.00
   -9   12    1     -4.81      0.00
   -8   12    1      3.83      0.00
   -7   12    1     -5.26      0.00
   -6   12    1      1.38      0.00
   -5   12    1     -3.09      0.00
   -4   12    1     -0.83      0.00
   -3   12    1     -0.62      0.00
   -2   12    1     -3.51      0.00
   -1   12    1      1.94      0.00
    0   12    1     -1.81      0.00
    1   12    1      0.10      0.00
    2   12    1      1.40      0.00
    3   12    1      0.24      0.00
    4   12    1      0.51      0.00
    5   12    1      2.36      0.00
    6   12    1     -1.91      0.00
    7   12    1      4.77      0.00
    8   12    1     -3.89      0.00
    9   12    1      5.20      0.00
   10   12    1     -2.79      0.00
   11   12    1      0.86      0.00
   12   12    1      0.51      0.00
   13   12    1     -2.45      0.00
   14   12    1     -0.52      0.00
   15   12    1     -2.92      0.00
   16   12    1      1.74      0.00
   17   12    1     -5.52      0.00
   18   12    1      2.81      0.00
   19   12    1     -1.71      0.00
   20   12    1     -0.15      0.00
   21   12    1      0.81      0.00
  -21   13    1      1.34      0.00
  -20   13    1     -2.07      0.00
  -19   13    1      2.60      0.00
  -18   13    1     -2.28      0.00
  -17   13    1      1.13      0.00
  -16   13    1      0.94      0.00
  -15   13    1     -0.59      0.00
  -14   13    1      0.06      0.00
  -13   13    1      0.92      0.00
  -12   13    1     -1.58      0.00
  -11   13    1     -1.00      0.00
  -10   13    1      1.06      0.00
   -9   13    1     -1.24      0.00
   -8   13    1      1.42      0.00
   -7   13    1      3.44      0.00
   -6   13    1      1.03      0.00
   -5   13    1      6.25      0.00
   -4   13    1     -1.48      0.00
   -3   13    1      6.36      0.00
   -2   13    1     -2.61      0.00
   -1   13    1     -0.06      0.00
    0   13    1      0.64      0.00
    1   13    1     -1.77      0.00
    2   13    1     -0.48      0.00
    3   13    1      4.13      0.00
    4   13    1     -1.35      0.00
    5   13    1      6.12      0.00
    6   13    1     -0.15      0.00
    7   13    1      3.21      0.00
    8   13    1      0.45      0.00
    9   13    1     -0.83      0.00
   10   13    1      0.51      0.00
   11   13    1     -2.05      0.00
   12   13    1      0.61      0.00
   13   13    1     -0.86      0.00
   14   13    1      1.16      0.00
   15   13    1     -0.57      0.00
   16   13    1      2.26      0.00
   17   13    1     -0.87      0.00
   18   13    1      0.43      0.00
   19   13    1      0.67      0.00
   20   13    1     -0.69      0.00
  -19   14    1     -1.89      0.00
  -18   14    1      3.67      0.00
  -17   14    1     -1.84      0.00
  -16   14    1      2.25      0.00
  -15   14    1      0.54      0.00
  -14   14    1      0.76      0.00
  -13   14    1      1.17      0.00
  -12   14    1     -1.12      0.00
  -11   14    1      1.44      0.00
  -10   14    1     -2.88      0.00
   -9   14    1      0.59      0.00
   -8   14    1     -3.41      0.00
   -7   14    1     -1.07      0.00
   -6   14    1     -3.88      0.00
   -5   14    1     -1.03      0.00
   -4   14    1     -4.00      0.00
   -3   14    1     -3.40      0.00
   -2   14    1      1.01      0.00
   -1   14    1     -4.89      0.00
    0   14    1      1.00      0.00
    1   14    1      0.89      0.00
    2   14    1     -0.18      0.00
    3   14    1      1.34      0.00
    4   14    1      3.73      0.00
    5   14    1     -0.59      0.00
    6   14    1      4.40      0.00
    7   14    1      0.15      0.00
    8   14    1      2.39      0.00
    9   14    1      1.05      0.00
   10   14    1      1.38      0.00
   11   14    1     -0.76      0.00
   12   14    1      0.69      0.00
   13   14    1      0.32      0.00
   14   14    1     -2.77      0.00
   15   14    1      0.89      0.00
   16   14    1     -2.29      0.00
   17   14    1      1.21      0.00
   18   14    1     -3.49      0.00
  -17   15    1      0.57      0.00
  -16   15    1      0.34      0.00
  -15   15    1     -1.21      0.00
  -14   15    1      1.66      0.00
  -13   15    1     -0.42      0.00
  -12   15    1     -1.13      0.00
  -11   15    1     -1.87      0.00
  -10   15    1      0.84      0.00
   -9   15    1     -3.88      0.00
   -8   15    1      1.14      0.00
   -7   15    1     -0.22      0.00
   -6   15    1     -1.34      0.00
   -5   15    1      2.90      0.00
   -4   15    1     -1.53      0.00
   -3   15    1     -0.76      0.00
   -2   15    1     -1.57      0.00
   -1   15    1     -1.44      0.00
    0   15    1     -4.40      0.00
    1   15    1     -2.22      0.00
    2   15    1     -0.55      0.00
    3   15    1     -2.22      0.00
    4   15    1     -0.83      0.00
    5   15    1      1.80      0.00
    6   15    1     -2.10      0.00
    7   15    1      0.40      0.00
    8   15    1     -0.80      0.00
    9   15    1     -4.45      0.00
   10   15    1      2.40      0.00
   11   15    1     -4.80      0.00
   12   15    1     -0.21      0.00
   13   15    1     -0.13      0.00
   14   15    1      0.53      0.00
   15   15    1     -1.12      0.00
   16   15    1     -0.03      0.00
  -14   16    1      0.65      0.00
  -13   16    1     -0.25      0.00
  -12   16    1      1.88      0.00
  -11   16    1     -3.87      0.00
  -10   16    1      3.19      0.00
   -9   16    1     -2.87      0.00
   -8   16    1     -0.62      0.00
   -7   16    1     -1.21      0.00
   -6   16    1     -3.33      0.00
   -5   16    1     -3.25      0.00
   -4   16    1     -1.26      0.00
   -3   16    1     -5.38      0.00
   -2   16    1     -1.77      0.00
   -1   16    1     -1.14      0.00
    0   16    1     -0.88      0.00
    1   16    1      1.57      0.00
    2   16    1     -1.38      0.00
    3   16    1      7.60      0.00
    4   16    1     -2.73      0.00
    5   16    1      5.24      0.00
    6   16    1      1.14      0.00
    7   16    1      0.84      0.00
    8   16    1      2.84      0.00
    9   16    1     -1.10      0.00
   10   16    1      1.01      0.00
   11   16    1      2.40      0.00
   12   16    1     -1.26      0.00
   13   16    1      0.81      0.00
  -10   17    1      0.23      0.00
   -9   17    1     -1.92      0.00
   -8   17    1     -0.01      0.00
   -7   17    1     -1.42      0.00
   -6   17    1      1.38      0.00
   -5   17    1     -3.13      0.00
   -4   17    1      2.20      0.00
   -3   17    1     -1.65      0.00
   -2   17    1     -1.37      0.00
   -1   17    1     -1.33      0.00
    0   17    1     -1.49      0.00
    1   17    1     -0.13      0.00
    2   17    1     -2.91      0.00
    3   17    1     -0.05      0.00
    4   17    1      1.42      0.00
    5   17    1     -2.93      0.00
    6   17    1      1.55      0.00
    7   17    1     -2.14      0.00
    8   17    1     -0.26      0.00
    9   17    1     -1.11      0.00
   -3   18    1     -1.43      0.00
   -2   18    1     -1.49      0.00
   -1   18    1     -2.00      0.00
    0   18    1      0.36      0.00
    1   18    1      0.59      0.00
    2   18    1      2.53      0.00
  -30    0    2      7.76      0.00
  -29    0    2     -5.84      0.00
  -28    0    2      6.71      0.00
  -27    0    2     -0.33      0.00
  -26    0    2      6.41      0.00
  -25    0    2    -12.97      0.00
  -24    0    2      9.91      0.00
  -23    0    2     -8.87      0.00
  -22    0    2      1.42      0.00
  -21    0    2     -0.58      0.00
  -20    0    2     -1.72      0.00
  -19    0    2      5.97      0.00
  -18    0    2      1.21      0.00
  -17    0    2      0.41      0.00
  -16    0    2     -8.79      0.00
  -15    0    2     20.52      0.00
  -14    0    2    -15.11      0.00
  -13    0    2      7.90      0.00
  -12    0    2      6.24      0.00
  -11    0    2     -1.29      0.00
  -10    0    2     17.94      0.00
   -9    0    2    -24.74      0.00
   -8    0    2      5.74      0.00
   -7    0    2     -3.91      0.00
   -6    0    2     12.47      0.00
   -5    0    2    -12.67      0.00
   -4    0    2      8.34      0.00
   -3    0    2    118.32      0.00
   -2    0    2     29.06      0.00
    0    0    2    350.85      0.00
    1    0    2   -207.04      0.00
    2    0    2    196.81      0.00
    3    0    2      6.56      0.00
    4    0    2      8.71      0.00
    5    0    2      5.20      0.00
    6    0    2     -9.57      0.00
    7    0    2      4.41      0.00
    8    0    2    -12.16      0.00
    9    0    2      0.12      0.00
   10    0    2     -7.44      0.00
   11    0    2     12.81      0.00
   12    0    2     -4.80      0.00
   13    0    2      4.62      0.00
   14    0    2    -12.21      0.00
   15    0    2     19.22      0.00
   16    0    2    -15.68      0.00
   17    0    2     11.51      0.00
   18    0    2     -5.14      0.00
   19    0    2      9.20      0.00
   20    0    2     -8.37      0.00
   21    0    2      8.96      0.00
   22    0    2    -13.24      0.00
   23    0    2      5.47      0.00
   24    0    2     -4.88      0.00
   25    0    2      1.00      0.00
   26    0    2     -1.80      0.00
   27    0    2      4.93      0.00
   28    0    2      0.35      0.00
   29    0    2      1.34      0.00
  -30    1    2      1.86      0.00
  -29    1    2      3.34      0.00
  -28    1    2     -5.57      0.00
  -27    1    2      3.76      0.00
  -26    1    2      0.84      0.00
  -25    1    2      3.17      0.00
  -24    1    2     -8.66      0.00
  -23    1    2     13.70      0.00
  -22    1    2    -13.14      0.00
  -21    1    2     12.32      0.00
  -20    1    2     -9.68      0.00
  -19    1    2      3.37      0.00
  -18    1    2     -1.31      0.00
  -17    1    2      4.71      0.00
  -16    1    2     -7.62      0.00
  -15    1    2     -2.04      0.00
  -14    1    2     15.73      0.00
  -13    1    2    -21.50      0.00
  -12    1    2     18.42      0.00
  -11    1    2    -21.87      0.00
  -10    1    2     19.43      0.00
   -9    1    2    -14.32      0.00
   -8    1    2      8.78      0.00
   -7    1    2    -28.73      0.00
   -6    1    2     44.36      0.00
   -5    1    2    -31.68      0.00
   -4    1    2     25.47      0.00
   -3    1    2    -84.20      0.00
   -2    1    2    195.27      0.00
   -1    1    2   -238.44      0.00
    0    1    2    143.77      0.00
    1    1    2      6.35      0.00
    2    1    2    -91.11      0.00
    3    1    2     68.17      0.00
    4    1    2    -23.33      0.00
    5    1    2      3.69      0.00
    6    1    2     -5.07      0.00
    7    1    2      1.83      0.00
    8    1    2      1.57      0.00
    9    1    2      3.01      0.00
   10    1    2     -5.78      0.00
   11    1    2     -0.34      0.00
   12    1    2      1.04      0.00
   13    1    2      3.66      0.00
   14    1    2     -7.82      0.00
   15    1    2      2.05      0.00
   16    1    2      5.74      0.00
   17    1    2     -6.29      0.00
   18    1    2      5.39      0.00
   19    1    2     -3.23      0.00
   20    1    2      3.00      0.00
   21    1    2     -3.33      0.00
   22    1    2      5.87      0.00
   23    1    2    -10.07      0.00
   24    1    2      8.10      0.00
   25    1    2     -4.93      0.00
   26    1    2      1.19      0.00
   27    1    2     -2.22      0.00
   28    1    2      2.28      0.00
  -30    2    2     -1.55      0.00
  -29    2    2      7.11      0.00
  -28    2    2      0.05      0.00
  -27    2    2      1.86      0.00
  -26    2    2     -2.46      0.00
  -25    2    2      7.65      0.00
  -24    2    2    -12.49      0.00
  -23    2    2      6.73      0.00
  -22    2    2     -4.63      0.00
  -21    2    2     -2.61      0.00
  -20    2    2      8.79      0.00
  -19    2    2     -7.24      0.00
  -18    2    2      6.11      0.00
  -17    2    2     -4.49      0.00
  -16    2    2      8.93      0.00
  -15    2    2    -16.65      0.00
  -14    2    2     12.98      0.00
  -13    2    2     -4.54      0.00
  -12    2    2      4.75      0.00
  -11    2    2      4.75      0.00
  -10    2    2     -0.29      0.00
   -9    2    2      2.24      0.00
   -8    2    2      1.51      0.00
   -7    2    2     -6.17      0.00
   -6    2    2    -17.87      0.00
   -5    2    2     28.35      0.00
   -4    2    2      8.38      0.00
   -3    2    2      3.01      0.00
   -2    2    2     38.39      0.00
   -1    2    2    115.59      0.00
    0    2    2    -93.89      0.00
    1    2    2    177.25      0.00
    2    2    2    -51.63      0.00
    3    2    2     47.08      0.00
    4    2    2     -4.96      0.00
    5    2    2      9.64      0.00
    6    2    2    -13.72      0.00
    7    2    2     -4.01      0.00
    8    2    2      1.22      0.00
    9    2    2    -10.95      0.00
   10    2    2     17.55      0.00
   11    2    2    -13.78      0.00
   12    2    2      9.53      0.00
   13    2    2     -5.45      0.00
   14    2    2      5.55      0.00
   15    2    2    -10.81      0.00
   16    2    2      8.92      0.00
   17    2    2     -6.68      0.00
   18    2    2      8.43      0.00
   19    2    2     -5.94      0.00
   20    2    2      8.07      0.00
   21    2    2    -11.62      0.00
   22    2    2      9.28      0.00
   23    2    2    -10.80      0.00
   24    2    2      0.36      0.00
   25    2    2      0.04      0.00
   26    2    2      1.01      0.00
   27    2    2     -0.65      0.00
   28    2    2      3.09      0.00
  -30    3    2     -2.30      0.00
  -29    3    2      0.96      0.00
  -28    3    2      3.12      0.00
  -27    3    2      0.09      0.00
  -26    3    2      1.37      0.00
  -25    3    2      0.59      0.00
  -24    3    2      6.48      0.00
  -23    3    2     -9.26      0.00
  -22    3    2     16.25      0.00
  -21    3    2    -15.03      0.00
  -20    3    2     10.58      0.00
  -19    3    2     -3.33      0.00
  -18    3    2     -0.66      0.00
  -17    3    2     -1.03      0.00
  -16    3    2     -0.84      0.00
  -15    3    2      4.36      0.00
  -14    3    2     -8.62      0.00
  -13    3    2      8.13      0.00
  -12    3    2     -7.53      0.00
  -11    3    2      3.78      0.00
  -10    3    2     -5.57      0.00
   -9    3    2      6.82      0.00
   -8    3    2    -21.73      0.00
   -7    3    2     34.43      0.00
   -6    3    2    -35.04      0.00
   -5    3    2     29.46      0.00
   -4    3    2    -19.10      0.00
   -3    3    2     35.34      0.00
   -2    3    2    -46.27      0.00
   -1    3    2     51.36      0.00
    0    3    2    -36.39      0.00
    1    3    2      9.77      0.00
    2    3    2      2.99      0.00
    3    3    2    -17.43      0.00
    4    3    2     14.57      0.00
    5    3    2    -19.35      0.00
    6    3    2     21.01      0.00
    7    3    2    -27.80      0.00
    8    3    2     29.49      0.00
    9    3    2    -26.11      0.00
   10    3    2     13.63      0.00
   11    3    2     -6.20      0.00
   12    3    2     -1.62      0.00
   13    3    2     -0.11      0.00
   14    3    2      0.47      0.00
   15    3    2     -1.50      0.00
   16    3    2      2.73      0.00
   17    3    2     -0.50      0.00
   18    3    2      0.69      0.00
   19    3    2      0.84      0.00
   20    3    2     -0.48      0.00
   21    3    2      0.98      0.00
   22    3    2     -6.06      0.00
   23    3    2      7.87      0.00
   24    3    2     -9.90      0.00
   25    3    2      3.08      0.00
   26    3    2     -1.87      0.00
   27    3    2     -0.75      0.00
   28    3    2     -1.30      0.00
  -30    4    2      1.93      0.00
  -29    4    2      0.35      0.00
  -28    4    2      2.18      0.00
  -27    4    2      0.51      0.00
  -26    4    2      1.50      0.00
  -25    4    2     -3.71      0.00
  -24    4    2      2.14      0.00
  -23    4    2     -6.40      0.00
  -22    4    2      0.97      0.00
  -21    4    2      3.69      0.00
  -20    4    2    -10.60      0.00
  -19    4    2     13.23      0.00
  -18    4    2    -10.20      0.00
  -17    4    2      9.95      0.00
  -16    4    2    -14.70      0.00
  -15    4    2      9.99      0.00
  -14    4    2    -11.73      0.00
  -13    4    2      6.30      0.00
  -12    4    2     -7.74      0.00
  -11    4    2     12.39      0.00
  -10    4    2    -11.84      0.00
   -9    4    2     22.69      0.00
   -8    4    2    -20.69      0.00
   -7    4    2      8.85      0.00
   -6    4    2     -1.71      0.00
   -5    4    2    -11.51      0.00
   -4    4    2      6.12      0.00
   -3    4    2    -13.13      0.00
   -2    4    2     23.99      0.00
   -1    4    2    -17.14      0.00
    0    4    2     29.07      0.00
    1    4    2    -24.64      0.00
    2    4    2     39.59      0.00
    3    4    2    -40.06      0.00
    4    4    2     24.32      0.00
    5    4    2    -24.25      0.00
    6    4    2      9.53      0.00
    7    4    2     -9.86      0.00
    8    4    2     -3.94      0.00
    9    4    2     15.09      0.00
   10    4    2    -16.44      0.00
   11    4    2     16.20      0.00
   12    4    2    -11.78      0.00
   13    4    2      2.74      0.00
   14    4    2     -3.21      0.00
   15    4    2     -2.87      0.00
   16    4    2     -2.57      0.00
   17    4    2      3.56      0.00
   18    4    2     -4.69      0.00
   19    4    2      6.54      0.00
   20    4    2     -8.19      0.00
   21    4    2      7.67      0.00
   22    4    2    -11.46      0.00
   23    4    2      3.61      0.00
   24    4    2     -3.93      0.00
   25    4    2     -2.04      0.00
   26    4    2      0.46      0.00
   27    4    2      1.09      0.00
   28    4    2      0.98      0.00
  -29    5    2      1.66      0.00
  -28    5    2      0.71      0.00
  -27    5    2      0.98      0.00
  -26    5    2     -0.18      0.00
  -25    5    2      3.45      0.00
  -24    5    2     -2.70      0.00
  -23    5    2      4.09      0.00
  -22    5    2     -5.55      0.00
  -21    5    2     11.22      0.00
  -20    5    2     -8.52      0.00
  -19    5    2      5.73      0.00
  -18    5    2     -1.76      0.00
  -17    5    2      2.74      0.00
  -16    5    2     -1.19      0.00
  -15    5    2     -3.44      0.00
  -14    5    2      5.16      0.00
  -13    5    2     -2.90      0.00
  -12    5    2      0.94      0.00
  -11    5    2      1.68      0.00
  -10    5    2      0.03      0.00
   -9    5    2      1.94      0.00
   -8    5    2      8.09      0.00
   -7    5    2    -10.10      0.00
   -6    5    2     18.47      0.00
   -5    5    2    -11.58      0.00
   -4    5    2     18.79      0.00
   -3    5    2    -16.45      0.00
   -2    5    2     19.33      0.00
   -1    5    2    -13.30      0.00
    0    5    2      9.00      0.00
    1    5    2     -4.29      0.00
    2    5    2     -9.00      0.00
    3    5    2     19.37      0.00
    4    5    2    -28.94      0.00
    5    5    2     28.38      0.00
    6    5    2    -31.05      0.00
    7    5    2     29.25      0.00
    8    5    2    -29.43      0.00
    9    5    2     19.64      0.00
   10    5    2    -16.24      0.00
   11    5    2      7.30      0.00
   12    5    2     -5.54      0.00
   13    5    2      2.30      0.00
   14    5    2     -4.09      0.00
   15    5    2      5.86      0.00
   16    5    2     -5.75      0.00
   17    5    2      4.58      0.00
   18    5    2     -4.10      0.00
   19    5    2      2.06      0.00
   20    5    2     -1.36      0.00
   21    5    2     -2.05      0.00
   22    5    2      2.18      0.00
   23    5    2     -4.71      0.00
   24    5    2      1.93      0.00
   25    5    2     -2.58      0.00
   26    5    2     -2.25      0.00
   27    5    2     -0.89      0.00
  -29    6    2     -0.35      0.00
  -28    6    2      3.38      0.00
  -27    6    2     -2.19      0.00
  -26    6    2      0.07      0.00
  -25    6    2     -0.95      0.00
  -24    6    2      0.86      0.00
  -23    6    2     -3.62      0.00
  -22    6    2     -2.35      0.00
  -21    6    2     -0.49      0.00
  -20    6    2      3.15      0.00
  -19    6    2     -7.53      0.00
  -18    6    2      8.69      0.00
  -17    6    2     -8.82      0.00
  -16    6    2     13.09      0.00
  -15    6    2    -16.15      0.00
  -14    6    2     12.18      0.00
  -13    6    2    -10.27      0.00
  -12    6    2      6.12      0.00
  -11    6    2     -6.95      0.00
  -10    6    2      5.80      0.00
   -9    6    2     -7.38      0.00
   -8    6    2     12.91      0.00
   -7    6    2    -16.90      0.00
   -6    6    2     14.24      0.00
   -5    6    2    -11.27      0.00
   -4    6    2      6.41      0.00
   -3    6    2     -4.58      0.00
   -2    6    2     -3.52      0.00
   -1    6    2     18.51      0.00
    0    6    2    -29.06      0.00
    1    6    2     34.30      0.00
    2    6    2    -28.81      0.00
    3    6    2     19.55      0.00
    4    6    2    -17.12      0.00
    5    6    2      9.00      0.00
    6    6    2     -7.04      0.00
    7    6    2     -3.94      0.00
    8    6    2      5.99      0.00
    9    6    2     -8.30      0.00
   10    6    2      4.51      0.00
   11    6    2     -4.77      0.00
   12    6    2     -0.19      0.00
   13    6    2     -1.86      0.00
   14    6    2     -0.69      0.00
   15    6    2     -3.74      0.00
   16    6    2      3.48      0.00
   17    6    2     -4.26      0.00
   18    6    2      4.95      0.00
   19    6    2     -5.98      0.00
   20    6    2      4.04      0.00
   21    6    2     -4.02      0.00
   22    6    2     -0.70      0.00
   23    6    2     -0.93      0.00
   24    6    2     -2.78      0.00
   25    6    2      2.32      0.00
   26    6    2     -1.47      0.00
   27    6    2      0.67      0.00
  -28    7    2      0.94      0.00
  -27    7    2      2.37      0.00
  -26    7    2     -3.70      0.00
  -25    7    2     -1.52      0.00
  -24    7    2      0.16      0.00
  -23    7    2     -1.67      0.00
  -22    7    2     -1.49      0.00
  -21    7    2     -2.49      0.00
  -20    7    2      6.81      0.00
  -19    7    2     -5.55      0.00
  -18    7    2      6.75      0.00
  -17    7    2     -4.10      0.00
  -16    7    2      5.48      0.00
  -15    7    2     -0.70      0.00
  -14    7    2     -4.97      0.00
  -13    7    2      8.02      0.00
  -12    7    2     -6.96      0.00
  -11    7    2      5.61      0.00
  -10    7    2      0.35      0.00
   -9    7    2     -0.77      0.00
   -8    7    2      7.12      0.00
   -7    7    2      1.47      0.00
   -6    7    2     -5.66      0.00
   -5    7    2     13.84      0.00
   -4    7    2    -14.10      0.00
   -3    7    2     15.88      0.00
   -2    7    2    -19.71      0.00
   -1    7    2     18.63      0.00
    0    7    2     -8.29      0.00
    1    7    2     -3.71      0.00
    2    7    2     14.97      0.00
    3    7    2    -13.85      0.00
    4    7    2     18.23      0.00
    5    7    2    -20.28      0.00
    6    7    2     23.82      0.00
    7    7    2    -21.81      0.00
    8    7    2     13.53      0.00
    9    7    2     -8.90      0.00
   10    7    2      3.60      0.00
   11    7    2     -3.84      0.00
   12    7    2      5.09      0.00
   13    7    2     -6.60      0.00
   14    7    2      6.27      0.00
   15    7    2     -4.42      0.00
   16    7    2      1.41      0.00
   17    7    2     -2.11      0.00
   18    7    2     -1.37      0.00
   19    7    2      3.07      0.00
   20    7    2     -5.86      0.00
   21    7    2      5.11      0.00
   22    7    2     -3.09      0.00
   23    7    2      2.52      0.00
   24    7    2     -2.49      0.00
   25    7    2     -0.80      0.00
   26    7    2      0.83      0.00
  -27    8    2      3.48      0.00
  -26    8    2      1.44      0.00
  -25    8    2     -1.27      0.00
  -24    8    2      1.67      0.00
  -23    8    2      2.26      0.00
  -22    8    2     -1.03      0.00
  -21    8    2     -1.15      0.00
  -20    8    2      0.72      0.00
  -19    8    2      1.14      0.00
  -18    8    2     -4.32      0.00
  -17    8    2      6.07      0.00
  -16    8    2     -5.95      0.00
  -15    8    2      9.38      0.00
  -14    8    2     -7.65      0.00
  -13    8    2      5.83      0.00
  -12    8    2     -0.45      0.00
  -11    8    2     -2.34      0.00
  -10    8    2      0.62      0.00
   -9    8    2      1.32      0.00
   -8    8    2     -5.80      0.00
   -7    8    2      9.76      0.00
   -6    8    2     -9.87      0.00
   -5    8    2      9.70      0.00
   -4    8    2     -0.06      0.00
   -3    8    2     -1.53      0.00
   -2    8    2     11.60      0.00
   -1    8    2     -9.68      0.00
    0    8    2     16.94      0.00
    1    8    2    -13.08      0.00
    2    8    2     17.02      0.00
    3    8    2    -15.78      0.00
    4    8    2     15.53      0.00
    5    8    2    -13.44      0.00
    6    8    2      4.69      0.00
    7    8    2     -2.75      0.00
    8    8    2     -5.53      0.00
    9    8    2      2.12      0.00
   10    8    2     -2.58      0.00
   11    8    2     -3.13      0.00
   12    8    2      3.19      0.00
   13    8    2      0.08      0.00
   14    8    2     -1.19      0.00
   15    8    2      3.32      0.00
   16    8    2     -1.16      0.00
   17    8    2      4.92      0.00
   18    8    2     -5.70      0.00
   19    8    2      5.55      0.00
   20    8    2     -0.93      0.00
   21    8    2     -0.67      0.00
   22    8    2      1.59      0.00
   23    8    2      0.66      0.00
   24    8    2      2.84      0.00
   25    8    2     -2.02      0.00
  -26    9    2      1.69      0.00
  -25    9    2     -2.99      0.00
  -24    9    2     -3.37      0.00
  -23    9    2     -0.64      0.00
  -22    9    2     -1.55      0.00
  -21    9    2     -2.26      0.00
  -20    9    2     -0.17      0.00
  -19    9    2      2.73      0.00
  -18    9    2     -0.75      0.00
  -17    9    2      1.00      0.00
  -16    9    2      3.72      0.00
  -15    9    2     -2.38      0.00
  -14    9    2      4.34      0.00
  -13    9    2     -6.18      0.00
  -12    9    2      5.85      0.00
  -11    9    2     -3.84      0.00
  -10    9    2      0.95      0.00
   -9    9    2     -0.98      0.00
   -8    9    2      3.51      0.00
   -7    9    2     -4.18      0.00
   -6    9    2      5.34      0.00
   -5    9    2     -9.93      0.00
   -4    9    2     11.34      0.00
   -3    9    2    -12.13      0.00
   -2    9    2      3.40      0.00
   -1    9    2      1.44      0.00
    0    9    2     -0.14      0.00
    1    9    2     -1.54      0.00
    2    9    2      6.30      0.00
    3    9    2      2.61      0.00
    4    9    2     -4.53      0.00
    5    9    2     10.28      0.00
    6    9    2     -8.33      0.00
    7    9    2      8.82      0.00
    8    9    2     -6.34      0.00
    9    9    2      2.83      0.00
   10    9    2      2.14      0.00
   11    9    2     -0.76      0.00
   12    9    2     -0.13      0.00
   13    9    2      1.16      0.00
   14    9    2      0.90      0.00
   15    9    2     -2.20      0.00
   16    9    2     -1.65      0.00
   17    9    2      0.54      0.00
   18    9    2      1.34      0.00
   19    9    2     -5.56      0.00
   20    9    2      6.36      0.00
   21    9    2     -2.92      0.00
   22    9    2      3.19      0.00
   23    9    2     -3.17      0.00
   24    9    2      4.36      0.00
   25    9    2     -3.35      0.00
  -25   10    2      3.63      0.00
  -24   10    2     -0.20      0.00
  -23   10    2      3.18      0.00
  -22   10    2      1.85      0.00
  -21   10    2      1.54      0.00
  -20   10    2     -0.37      0.00
  -19   10    2      0.61      0.00
  -18   10    2      1.66      0.00
  -17   10    2     -3.85      0.00
  -16   10    2      2.73      0.00
  -15   10    2     -0.46      0.00
  -14   10    2      0.87      0.00
  -13   10    2     -0.06      0.00
  -12   10    2      0.97      0.00
  -11   10    2      0.73      0.00
  -10   10    2      1.63      0.00
   -9   10    2     -1.68      0.00
   -8   10    2      4.18      0.00
   -7   10    2      0.80      0.00
   -6   10    2      2.85      0.00
   -5   10    2      2.23      0.00
   -4   10    2     -0.85      0.00
   -3   10    2      8.51      0.00
   -2   10    2     -9.30      0.00
   -1   10    2      5.03      0.00
    0   10    2     -1.80      0.00
    1   10    2     -1.02      0.00
    2   10    2     -6.02      0.00
    3   10    2      8.74      0.00
    4   10    2     -9.72      0.00
    5   10    2      7.51      0.00
    6   10    2     -5.64      0.00
    7   10    2      3.56      0.00
    8   10    2     -0.21      0.00
    9   10    2     -2.35      0.00
   10   10    2      1.98      0.00
   11   10    2      0.69      0.00
   12   10    2      1.26      0.00
   13   10    2      0.79      0.00
   14   10    2      1.10      0.00
   15   10    2      5.04      0.00
   16   10    2     -0.87      0.00
   17   10    2      1.22      0.00
   18   10    2      4.18      0.00
   19   10    2      0.87      0.00
   20   10    2      0.55      0.00
   21   10    2      3.27      0.00
   22   10    2      1.69      0.00
   23   10    2      1.31      0.00
   24   10    2      0.48      0.00
  -24   11    2     -1.98      0.00
  -23   11    2     -0.02      0.00
  -22   11    2     -1.90      0.00
  -21   11    2      0.62      0.00
  -20   11    2     -1.45      0.00
  -19   11    2      0.36      0.00
  -18   11    2      1.06      0.00
  -17   11    2      1.61      0.00
  -16   11    2     -0.69      0.00
  -15   11    2      3.49      0.00
  -14   11    2     -0.07      0.00
  -13   11    2      0.31      0.00
  -12   11    2      0.54      0.00
  -11   11    2     -0.08      0.00
  -10   11    2     -0.98      0.00
   -9   11    2      0.42      0.00
   -8   11    2     -2.67      0.00
   -7   11    2      2.99      0.00
   -6   11    2     -6.31      0.00
   -5   11    2      4.55      0.00
   -4   11    2     -5.97      0.00
   -3   11    2      1.68      0.00
   -2   11    2     -1.56      0.00
   -1   11    2     -1.51      0.00
    0   11    2      1.12      0.00
    1   11    2      1.50      0.00
    2   11    2     -3.14      0.00
    3   11    2      5.45      0.00
    4   11    2     -2.34      0.00
    5   11    2      0.07      0.00
    6   11    2      3.54      0.00
    7   11    2     -4.30      0.00
    8   11    2      4.22      0.00
    9   11    2     -1.25      0.00
   10   11    2     -0.18      0.00
   11   11    2      1.65      0.00
   12   11    2     -2.68      0.00
   13   11    2      2.62      0.00
   14   11    2     -4.72      0.00
   15   11    2      0.06      0.00
   16   11    2     -0.13      0.00
   17   11    2     -2.19      0.00
   18   11    2     -1.43      0.00
   19   11    2      2.63      0.00
   20   11    2     -2.42      0.00
   21   11    2      2.34      0.00
   22   11    2     -2.03      0.00
  -23   12    2      0.75      0.00
  -22   12    2      0.69      0.00
  -21   12    2      0.91      0.00
  -20   12    2      0.61      0.00
  -19   12    2      0.28      0.00
  -18   12    2     -0.41      0.00
  -17   12    2      1.29      0.00
  -16   12    2     -1.96      0.00
  -15   12    2      2.07      0.00
  -14   12    2     -1.14      0.00
  -13   12    2      0.40      0.00
  -12   12    2     -1.25      0.00
  -11   12    2      1.48      0.00
  -10   12    2     -0.84      0.00
   -9   12    2      1.03      0.00
   -8   12    2      1.33      0.00
   -7   12    2      5.30      0.00
   -6   12    2      1.54      0.00
   -5   12    2      3.38      0.00
   -4   12    2      5.30      0.00
   -3   12    2      0.54      0.00
   -2   12    2      1.45      0.00
   -1   12    2     -1.29      0.00
    0   12    2      0.68      0.00
    1   12    2     -0.15      0.00
    2   12    2     -1.10      0.00
    3   12    2      0.71      0.00
    4   12    2      6.27      0.00
    5   12    2     -2.53      0.00
    6   12    2      5.05      0.00
    7   12    2      2.34      0.00
    8   12    2     -0.88      0.00
    9   12    2      2.65      0.00
   10   12    2     -2.36      0.00
   11   12    2      2.09      0.00
   12   12    2     -0.68      0.00
   13   12    2     -0.40      0.00
   14   12    2      4.07      0.00
   15   12    2     -2.07      0.00
   16   12    2      3.54      0.00
   17   12    2      1.34      0.00
   18   12    2      0.31      0.00
   19   12    2      1.62      0.00
   20   12    2      0.86      0.00
   21   12    2      0.19      0.00
  -21   13    2     -1.95      0.00
  -20   13    2      2.03      0.00
  -19   13    2     -1.47      0.00
  -18   13    2      1.20      0.00
  -17   13    2      1.43      0.00
  -16   13    2     -0.57      0.00
  -15   13    2      2.42      0.00
  -14   13    2      1.12      0.00
  -13   13    2      0.69      0.00
  -12   13    2     -0.40      0.00
  -11   13    2      0.74      0.00
  -10   13    2     -0.87      0.00
   -9   13    2     -0.30      0.00
   -8   13    2     -5.23      0.00
   -7   13    2      3.49      0.00
   -6   13    2     -6.19      0.00
   -5   13    2     -0.98      0.00
   -4   13    2     -2.26      0.00
   -3   13    2     -2.61      0.00
   -2   13    2     -0.79      0.00
   -1   13    2     -2.80      0.00
    0   13    2     -0.78      0.00
    1   13    2      0.74      0.00
    2   13    2     -0.90      0.00
    3   13    2      0.94      0.00
    4   13    2     -1.06      0.00
    5   13    2      4.30      0.00
    6   13    2     -1.89      0.00
    7   13    2      1.15      0.00
    8   13    2      2.45      0.00
    9   13    2     -0.59      0.00
   10   13    2      0.79      0.00
   11   13    2     -1.09      0.00
   12   13    2      0.73      0.00
   13   13    2     -1.80      0.00
   14   13    2     -2.57      0.00
   15   13    2      1.43      0.00
   16   13    2     -4.73      0.00
   17   13    2      1.94      0.00
   18   13    2     -2.52      0.00
   19   13    2      0.20      0.00
  -19   14    2     -0.95      0.00
  -18   14    2     -0.28      0.00
  -17   14    2      0.61      0.00
  -16   14    2      1.09      0.00
  -15   14    2     -1.71      0.00
  -14   14    2      3.10      0.00
  -13   14    2     -1.96      0.00
  -12   14    2      0.40      0.00
  -11   14    2     -1.67      0.00
  -10   14    2     -1.23      0.00
   -9   14    2      2.35      0.00
   -8   14    2     -4.43      0.00
   -7   14    2      3.58      0.00
   -6   14    2      4.47      0.00
   -5   14    2     -4.73      0.00
   -4   14    2      8.10      0.00
   -3   14    2     -2.82      0.00
   -2   14    2      0.09      0.00
   -1   14    2      0.26      0.00
    0   14    2     -3.91      0.00
    1   14    2      1.53      0.00
    2   14    2     -3.58      0.00
    3   14    2      1.69      0.00
    4   14    2      2.11      0.00
    5   14    2     -4.18      0.00
    6   14    2      7.53      0.00
    7   14    2     -5.29      0.00
    8   14    2      0.46      0.00
    9   14    2      0.10      0.00
   10   14    2     -3.54      0.00
   11   14    2     -0.01      0.00
   12   14    2     -2.61      0.00
   13   14    2      2.28      0.00
   14   14    2     -2.12      0.00
   15   14    2      1.27      0.00
   16   14    2      0.67      0.00
   17   14    2     -0.87      0.00
  -17   15    2      0.61      0.00
  -16   15    2      1.68      0.00
  -15   15    2     -0.93      0.00
  -14   15    2      2.16      0.00
  -13   15    2     -1.06      0.00
  -12   15    2      1.30      0.00
  -11   15    2     -1.03      0.00
  -10   15    2     -0.96      0.00
   -9   15    2     -1.38      0.00
   -8   15    2      1.06      0.00
   -7   15    2     -9.84      0.00
   -6   15    2      6.39      0.00
   -5   15    2     -9.54      0.00
   -4   15    2     -3.12      0.00
   -3   15    2      0.30      0.00
   -2   15    2     -6.23      0.00
   -1   15    2     -0.31      0.00
    0   15    2     -1.12      0.00
    1   15    2     -1.37      0.00
    2   15    2      4.70      0.00
    3   15    2     -4.75      0.00
    4   15    2      8.44      0.00
    5   15    2     -1.99      0.00
    6   15    2      1.70      0.00
    7   15    2      5.58      0.00
    8   15    2     -3.14      0.00
    9   15    2      4.08      0.00
   10   15    2      0.89      0.00
   11   15    2     -0.12      0.00
   12   15    2      1.20      0.00
   13   15    2     -0.65      0.00
   14   15    2      2.03      0.00
   15   15    2     -2.45      0.00
  -14   16    2      1.51      0.00
  -13   16    2     -0.66      0.00
  -12   16    2     -0.72      0.00
  -11   16    2     -0.15      0.00
  -10   16    2     -1.03      0.00
   -9   16    2     -2.70      0.00
   -8   16    2      2.08      0.00
   -7   16    2     -2.71      0.00
   -6   16    2     -1.26      0.00
   -5   16    2      4.53      0.00
   -4   16    2     -6.44      0.00
   -3   16    2      2.80      0.00
   -2   16    2     -2.70      0.00
   -1   16    2     -3.09      0.00
    0   16    2     -0.88      0.00
    1   16    2     -3.89      0.00
    2   16    2     -0.72      0.00
    3   16    2     -0.69      0.00
    4   16    2     -2.97      0.00
    5   16    2      2.53      0.00
    6   16    2     -4.36      0.00
    7   16    2      1.10      0.00
    8   16    2     -1.83      0.00
    9   16    2     -3.99      0.00
   10   16    2      0.13      0.00
   11   16    2     -1.99      0.00
   12   16    2     -1.43      0.00
  -11   17    2      0.37      0.00
  -10   17    2      1.13      0.00
   -9   17    2     -1.10      0.00
   -8   17    2     -0.17      0.00
   -7   17    2     -0.05      0.00
   -6   17    2     -3.98      0.00
   -5   17    2     -0.41      0.00
   -4   17    2     -3.78      0.00
   -3   17    2     -3.14      0.00
   -2   17    2     -1.66      0.00
   -1   17    2     -1.58      0.00
    0   17    2     -1.40      0.00
    1   17    2      2.26      0.00
    2   17    2     -0.31      0.00
    3   17    2      2.54      0.00
    4   17    2      1.31      0.00
    5   17    2      1.81      0.00
    6   17    2      0.46      0.00
    7   17    2     -0.16      0.00
    8   17    2      1.60      0.00
    9   17    2     -0.54      0.00
   -3   18    2     -1.35      0.00
   -2   18    2      0.45      0.00
   -1   18    2     -0.29      0.00
    0   18    2      0.31      0.00
    1   18    2     -0.65      0.00
  -31    1    3      0.62      0.00
  -30    1    3      1.12      0.00
  -29    1    3      2.30      0.00
  -28    1    3      3.40      0.00
  -27    1    3     -1.44      0.00
  -26    1    3      3.58      0.00
  -25    1    3     -3.19      0.00
  -24    1    3     -0.09      0.00
  -23    1    3     -4.04      0.00
  -22    1    3      1.64      0.00
  -21    1    3     -0.32      0.00
  -20    1    3     -0.39      0.00
  -19    1    3      1.40      0.00
  -18    1    3      3.95      0.00
  -17    1    3     -3.10      0.00
  -16    1    3      2.03      0.00
  -15    1    3     -3.49      0.00
  -14    1    3      6.09      0.00
  -13    1    3      1.12      0.00
  -12    1    3      1.36      0.00
  -11    1    3      6.48      0.00
  -10    1    3      5.73      0.00
   -9    1    3     -6.98      0.00
   -8    1    3     -0.50      0.00
   -7    1    3     -3.24      0.00
   -6    1    3     -0.58      0.00
   -5    1    3      3.87      0.00
   -4    1    3     31.31      0.00
   -3    1    3     21.44      0.00
   -2    1    3     56.93      0.00
   -1    1    3     58.73      0.00
    0    1    3     37.53      0.00
    1    1    3     71.40      0.00
    2    1    3     17.96      0.00
    3    1    3     29.97      0.00
    4    1    3     10.99      0.00
    5    1    3    -10.93      0.00
    6    1    3      4.74      0.00
    7    1    3    -10.63      0.00
    8    1    3     -5.29      0.00
    9    1    3      1.10      0.00
   10    1    3     -2.62      0.00
   11    1    3      6.97      0.00
   12    1    3     -6.14      0.00
   13    1    3      1.93      0.00
   14    1    3      2.11      0.00
   15    1    3     -3.55      0.00
   16    1    3      1.37      0.00
   17    1    3      0.94      0.00
   18    1    3      2.55      0.00
   19    1    3      1.47      0.00
   20    1    3     -3.39      0.00
   21    1    3      2.04      0.00
   22    1    3     -4.30      0.00
   23    1    3     -2.30      0.00
   24    1    3     -1.53      0.00
   25    1    3      0.34      0.00
   26    1    3     -0.89      0.00
   27    1    3      3.55      0.00
   28    1    3      0.29      0.00
  -31    2    3      2.39      0.00
  -30    2    3      0.18      0.00
  -29    2    3     -1.10      0.00
  -28    2    3      4.08      0.00
  -27    2    3     -1.21      0.00
  -26    2    3      2.39      0.00
  -25    2    3      1.46      0.00
  -24    2    3      1.83      0.00
  -23    2    3      0.30      0.00
  -22    2    3     -0.55      0.00
  -21    2    3      2.83      0.00
  -20    2    3      0.27      0.00
  -19    2    3     -5.07      0.00
  -18    2    3      4.76      0.00
  -17    2    3     -3.95      0.00
  -16    2    3      4.40      0.00
  -15    2    3     -6.75      0.00
  -14    2    3      3.05      0.00
  -13    2    3     -0.45      0.00
  -12    2    3      1.17      0.00
  -11    2    3    -14.06      0.00
  -10    2    3     11.80      0.00
   -9    2    3    -12.40      0.00
   -8    2    3      3.00      0.00
   -7    2    3     -9.72      0.00
   -6    2    3     14.70      0.00
   -5    2    3    -17.47      0.00
   -4    2    3     18.41      0.00
   -3    2    3     -7.15      0.00
   -2    2    3     -2.25      0.00
   -1    2    3      7.53      0.00
    0    2    3      0.39      0.00
    1    2    3    -22.38      0.00
    2    2    3     33.58      0.00
    3    2    3    -44.30      0.00
    4    2    3     38.71      0.00
    5    2    3    -29.73      0.00
    6    2    3     14.56      0.00
    7    2    3     -5.39      0.00
    8    2    3      4.35      0.00
    9    2    3     -5.95      0.00
   10    2    3      1.50      0.00
   11    2    3     -3.21      0.00
   12    2    3      5.63      0.00
   13    2    3    -11.33      0.00
   14    2    3      6.63      0.00
   15    2    3      0.08      0.00
   16    2    3     -1.67      0.00
   17    2    3      2.92      0.00
   18    2    3     -2.89      0.00
   19    2    3      5.85      0.00
   20    2    3     -3.68      0.00
   21    2    3     -0.26      0.00
   22    2    3      1.40      0.00
   23    2    3     -1.93      0.00
   24    2    3     -2.02      0.00
   25    2    3      1.79      0.00
   26    2    3     -3.63      0.00
   27    2    3      0.34      0.00
   28    2    3      1.21      0.00
  -30    3    3      3.81      0.00
  -29    3    3      1.93      0.00
  -28    3    3      0.43      0.00
  -27    3    3      4.00      0.00
  -26    3    3     -3.17      0.00
  -25    3    3      3.72      0.00
  -24    3    3     -5.76      0.00
  -23    3    3      4.38      0.00
  -22    3    3     -6.50      0.00
  -21    3    3      4.42      0.00
  -20    3    3     -0.61      0.00
  -19    3    3      3.10      0.00
  -18    3    3     -4.21      0.00
  -17    3    3      4.62      0.00
  -16    3    3     -7.87      0.00
  -15    3    3      6.13      0.00
  -14    3    3    -12.44      0.00
  -13    3    3      7.12      0.00
  -12    3    3      1.65      0.00
  -11    3    3      3.03      0.00
  -10    3    3     -1.58      0.00
   -9    3    3     10.93      0.00
   -8    3    3     -6.17      0.00
   -7    3    3     -0.37      0.00
   -6    3    3     -3.71      0.00
   -5    3    3      1.01      0.00
   -4    3    3     -0.57      0.00
   -3    3    3     12.27      0.00
   -2    3    3     15.21      0.00
   -1    3    3      3.31      0.00
    0    3    3     43.09      0.00
    1    3    3    -16.86      0.00
    2    3    3     34.45      0.00
    3    3    3    -14.87      0.00
    4    3    3      5.27      0.00
    5    3    3     -5.18      0.00
    6    3    3     -6.60      0.00
    7    3    3     -5.10      0.00
    8    3    3      3.63      0.00
    9    3    3     -2.30      0.00
   10    3    3      3.90      0.00
   11    3    3     -4.30      0.00
   12    3    3      5.47      0.00
   13    3    3     -4.13      0.00
   14    3    3     -5.01      0.00
   15    3    3      1.78      0.00
   16    3    3     -2.59      0.00
   17    3    3      1.34      0.00
   18    3    3      1.10      0.00
   19    3    3     -1.88      0.00
   20    3    3      4.36      0.00
   21    3    3     -5.72      0.00
   22    3    3     -0.15      0.00
   23    3    3     -2.89      0.00
   24    3    3     -2.56      0.00
   25    3    3     -1.47      0.00
   26    3    3      3.10      0.00
   27    3    3     -4.16      0.00
   28    3    3      4.68      0.00
  -30    4    3     -0.91      0.00
  -29    4    3      3.06      0.00
  -28    4    3      0.20      0.00
  -27    4    3      3.59      0.00
  -26    4    3     -2.62      0.00
  -25    4    3      5.99      0.00
  -24    4    3     -1.86      0.00
  -23    4    3      3.21      0.00
  -22    4    3      1.34      0.00
  -21    4    3     -0.33      0.00
  -20    4    3      2.39      0.00
  -19    4    3      0.54      0.00
  -18    4    3     -2.56      0.00
  -17    4    3      4.40      0.00
  -16    4    3     -6.48      0.00
  -15    4    3      5.54      0.00
  -14    4    3     -3.66      0.00
  -13    4    3      0.37      0.00
  -12    4    3     -2.71      0.00
  -11    4    3      5.26      0.00
  -10    4    3     -7.72      0.00
   -9    4    3      3.95      0.00
   -8    4    3     -0.34      0.00
   -7    4    3      1.56      0.00
   -6    4    3      0.89      0.00
   -5    4    3      6.02      0.00
   -4    4    3     -2.11      0.00
   -3    4    3      8.99      0.00
   -2    4    3     -5.32      0.00
   -1    4    3      6.89      0.00
    0    4    3    -10.29      0.00
    1    4    3     12.45      0.00
    2    4    3    -20.21      0.00
    3    4    3     18.46      0.00
    4    4    3    -19.93      0.00
    5    4    3     15.02      0.00
    6    4    3    -12.33      0.00
    7    4    3      9.04      0.00
    8    4    3    -10.32      0.00
    9    4    3      7.47      0.00
   10    4    3     -8.67      0.00
   11    4    3      3.80      0.00
   12    4    3     -5.90      0.00
   13    4    3      4.09      0.00
   14    4    3     -3.81      0.00
   15    4    3      2.27      0.00
   16    4    3      0.73      0.00
   17    4    3     -2.20      0.00
   18    4    3      3.54      0.00
   19    4    3     -2.49      0.00
   20    4    3      0.05      0.00
   21    4    3     -0.56      0.00
   22    4    3     -0.92      0.00
   23    4    3     -1.63      0.00
   24    4    3     -0.25      0.00
   25    4    3     -4.53      0.00
   26    4    3      2.22      0.00
   27    4    3     -3.54      0.00
  -30    5    3      1.50      0.00
  -29    5    3     -0.43      0.00
  -28    5    3      0.35      0.00
  -27    5    3      2.32      0.00
  -26    5    3     -1.16      0.00
  -25    5    3     -3.22      0.00
  -24    5    3      3.73      0.00
  -23    5    3     -7.82      0.00
  -22    5    3      4.99      0.00
  -21    5    3     -5.90      0.00
  -20    5    3      4.28      0.00
  -19    5    3     -1.14      0.00
  -18    5    3      1.08      0.00
  -17    5    3     -1.30      0.00
  -16    5    3      2.65      0.00
  -15    5    3     -7.40      0.00
  -14    5    3      2.66      0.00
  -13    5    3     -4.34      0.00
  -12    5    3      0.48      0.00
  -11    5    3     -1.28      0.00
  -10    5    3      4.96      0.00
   -9    5    3     -1.63      0.00
   -8    5    3      1.15      0.00
   -7    5    3      5.29      0.00
   -6    5    3    -12.15      0.00
   -5    5    3     11.49      0.00
   -4    5    3    -17.33      0.00
   -3    5    3     11.84      0.00
   -2    5    3    -13.50      0.00
   -1    5    3      9.78      0.00
    0    5    3    -10.80      0.00
    1    5    3      8.73      0.00
    2    5    3    -11.27      0.00
    3    5    3      2.29      0.00
    4    5    3     -6.57      0.00
    5    5    3     -1.78      0.00
    6    5    3     -4.87      0.00
    7    5    3      1.94      0.00
    8    5    3     -3.60      0.00
    9    5    3      3.02      0.00
   10    5    3     -1.18      0.00
   11    5    3     -2.53      0.00
   12    5    3      0.43      0.00
   13    5    3     -4.40      0.00
   14    5    3     -1.27      0.00
   15    5    3     -4.42      0.00
   16    5    3      2.56      0.00
   17    5    3     -2.11      0.00
   18    5    3     -0.89      0.00
   19    5    3      2.72      0.00
   20    5    3     -2.91      0.00
   21    5    3      0.19      0.00
   22    5    3     -4.43      0.00
   23    5    3      1.60      0.00
   24    5    3     -5.56      0.00
   25    5    3      2.60      0.00
   26    5    3     -3.52      0.00
   27    5    3      3.79      0.00
  -29    6    3      2.72      0.00
  -28    6    3     -0.75      0.00
  -27    6    3     -0.74      0.00
  -26    6    3      2.53      0.00
  -25    6    3     -4.09      0.00
  -24    6    3      2.10      0.00
  -23    6    3     -0.74      0.00
  -22    6    3     -1.09      0.00
  -21    6    3      3.17      0.00
  -20    6    3     -1.34      0.00
  -19    6    3      3.76      0.00
  -18    6    3     -0.55      0.00
  -17    6    3      0.37      0.00
  -16    6    3      1.43      0.00
  -15    6    3     -0.35      0.00
  -14    6    3     -1.05      0.00
  -13    6    3     -0.19      0.00
  -12    6    3      3.04      0.00
  -11    6    3     -2.33      0.00
  -10    6    3      3.48      0.00
   -9    6    3      4.85      0.00
   -8    6    3     -3.60      0.00
   -7    6    3     11.34      0.00
   -6    6    3     -3.41      0.00
   -5    6    3      4.68      0.00
   -4    6    3      2.52      0.00
   -3    6    3     -0.48      0.00
   -2    6    3      2.07      0.00
   -1    6    3     -1.10      0.00
    0    6    3      2.00      0.00
    1    6    3     -3.16      0.00
    2    6    3      7.20      0.00
    3    6    3     -7.62      0.00
    4    6    3      8.09      0.00
    5    6    3     -4.38      0.00
    6    6    3      2.78      0.00
    7    6    3     -3.11      0.00
    8    6    3      1.95      0.00
    9    6    3     -5.38      0.00
   10    6    3      3.86      0.00
   11    6    3     -4.09      0.00
   12    6    3      0.26      0.00
   13    6    3      0.95      0.00
   14    6    3     -0.82      0.00
   15    6    3      0.98      0.00
   16    6    3     -3.51      0.00
   17    6    3      3.95      0.00
   18    6    3     -4.66      0.00
   19    6    3      1.76      0.00
   20    6    3     -2.59      0.00
   21    6    3      2.46      0.00
   22    6    3     -4.71      0.00
   23    6    3      3.04      0.00
   24    6    3     -3.61      0.00
   25    6    3     -1.63      0.00
   26    6    3     -1.18      0.00
  -28    7    3      1.06      0.00
  -27    7    3      0.10      0.00
  -26    7    3     -0.54      0.00
  -25    7    3      0.80      0.00
  -24    7    3     -1.29      0.00
  -23    7    3      0.64      0.00
  -22    7    3     -1.56      0.00
  -21    7    3     -1.76      0.00
  -20    7    3      0.29      0.00
  -19    7    3      0.13      0.00
  -18    7    3     -0.34      0.00
  -17    7    3      0.86      0.00
  -16    7    3      0.71      0.00
  -15    7    3      0.92      0.00
  -14    7    3      0.42      0.00
  -13    7    3     -2.24      0.00
  -12    7    3      1.48      0.00
  -11    7    3     -1.62      0.00
  -10    7    3     -1.55      0.00
   -9    7    3      1.16      0.00
   -8    7    3      0.23      0.00
   -7    7    3     -3.00      0.00
   -6    7    3      8.21      0.00
   -5    7    3     -7.25      0.00
   -4    7    3      9.87      0.00
   -3    7    3     -5.06      0.00
   -2    7    3     10.81      0.00
   -1    7    3     -6.40      0.00
    0    7    3     12.37      0.00
    1    7    3     -6.94      0.00
    2    7    3      8.95      0.00
    3    7    3     -4.58      0.00
    4    7    3      1.18      0.00
    5    7    3     -1.22      0.00
    6    7    3     -3.21      0.00
    7    7    3     -1.38      0.00
    8    7    3     -3.38      0.00
    9    7    3      0.04      0.00
   10    7    3     -6.28      0.00
   11    7    3      3.84      0.00
   12    7    3     -5.87      0.00
   13    7    3      2.82      0.00
   14    7    3     -4.58      0.00
   15    7    3      4.68      0.00
   16    7    3     -3.37      0.00
   17    7    3      1.53      0.00
   18    7    3     -0.40      0.00
   19    7    3      0.84      0.00
   20    7    3     -1.54      0.00
   21    7    3      0.02      0.00
   22    7    3      0.54      0.00
   23    7    3     -3.04      0.00
   24    7    3      4.86      0.00
   25    7    3     -3.28      0.00
   26    7    3      2.17      0.00
  -28    8    3     -1.98      0.00
  -27    8    3      0.55      0.00
  -26    8    3     -1.61      0.00
  -25    8    3     -3.57      0.00
  -24    8    3     -0.90      0.00
  -23    8    3     -3.56      0.00
  -22    8    3      0.85      0.00
  -21    8    3     -1.94      0.00
  -20    8    3      0.34      0.00
  -19    8    3      1.60      0.00
  -18    8    3      3.00      0.00
  -17    8    3     -1.93      0.00
  -16    8    3      4.50      0.00
  -15    8    3     -2.58      0.00
  -14    8    3      3.01      0.00
  -13    8    3     -3.10      0.00
  -12    8    3      2.23      0.00
  -11    8    3     -0.98      0.00
  -10    8    3      1.65      0.00
   -9    8    3      0.64      0.00
   -8    8    3      2.98      0.00
   -7    8    3     -1.72      0.00
   -6    8    3      5.15      0.00
   -5    8    3     -4.49      0.00
   -4    8    3      4.49      0.00
   -3    8    3     -4.69      0.00
   -2    8    3      3.04      0.00
   -1    8    3     -0.48      0.00
    0    8    3      0.41      0.00
    1    8    3      3.17      0.00
    2    8    3      1.48      0.00
    3    8    3      3.53      0.00
    4    8    3     -1.05      0.00
    5    8    3      5.48      0.00
    6    8    3     -3.86      0.00
    7    8    3      3.87      0.00
    8    8    3     -3.85      0.00
    9    8    3      3.83      0.00
   10    8    3     -1.75      0.00
   11    8    3      0.03      0.00
   12    8    3      2.17      0.00
   13    8    3     -0.11      0.00
   14    8    3      0.02      0.00
   15    8    3     -2.20      0.00
   16    8    3      2.65      0.00
   17    8    3     -3.20      0.00
   18    8    3      0.47      0.00
   19    8    3     -1.16      0.00
   20    8    3      2.76      0.00
   21    8    3     -3.10      0.00
   22    8    3      3.02      0.00
   23    8    3     -2.06      0.00
   24    8    3     -1.02      0.00
   25    8    3      0.59      0.00
  -27    9    3     -0.26      0.00
  -26    9    3      2.13      0.00
  -25    9    3      1.32      0.00
  -24    9    3      1.14      0.00
  -23    9    3      2.92      0.00
  -22    9    3     -1.20      0.00
  -21    9    3      2.94      0.00
  -20    9    3     -2.11      0.00
  -19    9    3     -0.93      0.00
  -18    9    3      1.23      0.00
  -17    9    3     -2.66      0.00
  -16    9    3      2.11      0.00
  -15    9    3     -1.15      0.00
  -14    9    3      2.88      0.00
  -13    9    3     -1.56      0.00
  -12    9    3      2.72      0.00
  -11    9    3     -0.55      0.00
  -10    9    3     -0.39      0.00
   -9    9    3      2.10      0.00
   -8    9    3     -0.69      0.00
   -7    9    3      2.56      0.00
   -6    9    3     -0.13      0.00
   -5    9    3      6.18      0.00
   -4    9    3     -4.72      0.00
   -3    9    3     10.58      0.00
   -2    9    3     -7.36      0.00
   -1    9    3      7.32      0.00
    0    9    3     -2.27      0.00
    1    9    3     -0.24      0.00
    2    9    3      0.15      0.00
    3    9    3      0.33      0.00
    4    9    3     -3.66      0.00
    5    9    3     -0.27      0.00
    6    9    3     -1.22      0.00
    7    9    3     -4.05      0.00
    8    9    3      0.31      0.00
    9    9    3     -4.47      0.00
   10    9    3      3.87      0.00
   11    9    3     -4.50      0.00
   12    9    3      3.66      0.00
   13    9    3     -0.02      0.00
   14    9    3      4.04      0.00
   15    9    3     -1.54      0.00
   16    9    3      4.06      0.00
   17    9    3      1.04      0.00
   18    9    3      1.49      0.00
   19    9    3      0.29      0.00
   20    9    3      2.02      0.00
   21    9    3      2.92      0.00
   22    9    3     -2.14      0.00
   23    9    3      5.25      0.00
   24    9    3     -0.84      0.00
  -26   10    3     -0.26      0.00
  -25   10    3     -2.36      0.00
  -24   10    3     -1.91      0.00
  -23   10    3     -0.33      0.00
  -22   10    3     -1.94      0.00
  -21   10    3     -0.94      0.00
  -20   10    3     -0.05      0.00
  -19   10    3      1.02      0.00
  -18   10    3      0.21      0.00
  -17   10    3      2.27      0.00
  -16   10    3     -0.40      0.00
  -15   10    3      3.32      0.00
  -14   10    3     -1.35      0.00
  -13   10    3      1.65      0.00
  -12   10    3     -1.59      0.00
  -11   10    3      2.36      0.00
  -10   10    3     -3.36      0.00
   -9   10    3      3.16      0.00
   -8   10    3     -3.23      0.00
   -7   10    3      3.06      0.00
   -6   10    3     -4.56      0.00
   -5   10    3      4.12      0.00
   -4   10    3     -5.17      0.00
   -3   10    3      1.50      0.00
   -2   10    3      0.81      0.00
   -1   10    3     -3.13      0.00
    0   10    3      4.39      0.00
    1   10    3     -0.84      0.00
    2   10    3      1.59      0.00
    3   10    3      1.21      0.00
    4   10    3      2.08      0.00
    5   10    3     -2.91      0.00
    6   10    3      4.11      0.00
    7   10    3     -3.55      0.00
    8   10    3      3.67      0.00
    9   10    3     -4.07      0.00
   10   10    3      4.87      0.00
   11   10    3     -1.92      0.00
   12   10    3      0.15      0.00
   13   10    3     -0.10      0.00
   14   10    3      0.35      0.00
   15   10    3     -1.44      0.00
   16   10    3     -2.17      0.00
   17   10    3      1.90      0.00
   18   10    3     -1.61      0.00
   19   10    3      0.95      0.00
   20   10    3     -0.97      0.00
   21   10    3      2.02      0.00
   22   10    3      0.24      0.00
   23   10    3     -2.88      0.00
  -25   11    3      2.89      0.00
  -24   11    3     -1.51      0.00
  -23   11    3      2.72      0.00
  -22   11    3      2.21      0.00
  -21   11    3      0.72      0.00
  -20   11    3     -0.33      0.00
  -19   11    3      0.13      0.00
  -18   11    3      0.03      0.00
  -17   11    3     -0.63      0.00
  -16   11    3     -2.04      0.00
  -15   11    3      1.69      0.00
  -14   11    3     -0.81      0.00
  -13   11    3      0.27      0.00
  -12   11    3     -0.51      0.00
  -11   11    3      2.31      0.00
  -10   11    3     -1.75      0.00
   -9   11    3      2.87      0.00
   -8   11    3      2.53      0.00
   -7   11    3      0.11      0.00
   -6   11    3      7.30      0.00
   -5   11    3     -2.00      0.00
   -4   11    3      8.94      0.00
   -3   11    3     -5.98      0.00
   -2   11    3      7.52      0.00
   -1   11    3     -5.68      0.00
    0   11    3      1.68      0.00
    1   11    3     -2.00      0.00
    2   11    3     -0.28      0.00
    3   11    3     -0.24      0.00
    4   11    3      1.68      0.00
    5   11    3     -0.10      0.00
    6   11    3      1.62      0.00
    7   11    3      0.83      0.00
    8   11    3      0.32      0.00
    9   11    3      1.11      0.00
   10   11    3     -2.55      0.00
   11   11    3      5.34      0.00
   12   11    3     -3.16      0.00
   13   11    3      3.63      0.00
   14   11    3      0.68      0.00
   15   11    3      4.49      0.00
   16   11    3     -0.41      0.00
   17   11    3      3.13      0.00
   18   11    3      3.21      0.00
   19   11    3      0.39      0.00
   20   11    3      3.03      0.00
   21   11    3     -0.63      0.00
   22   11    3      3.58      0.00
  -23   12    3     -3.49      0.00
  -22   12    3      1.67      0.00
  -21   12    3     -0.60      0.00
  -20   12    3     -0.09      0.00
  -19   12    3     -1.09      0.00
  -18   12    3      1.19      0.00
  -17   12    3      1.20      0.00
  -16   12    3      0.72      0.00
  -15   12    3     -0.25      0.00
  -14   12    3      4.22      0.00
  -13   12    3     -1.69      0.00
  -12   12    3      1.07      0.00
  -11   12    3      0.53      0.00
  -10   12    3     -0.01      0.00
   -9   12    3     -3.57      0.00
   -8   12    3      3.21      0.00
   -7   12    3     -5.51      0.00
   -6   12    3      1.55      0.00
   -5   12    3     -3.88      0.00
   -4   12    3     -0.14      0.00
   -3   12    3     -1.45      0.00
   -2   12    3     -3.58      0.00
   -1   12    3      2.84      0.00
    0   12    3     -4.96      0.00
    1   12    3      3.03      0.00
    2   12    3     -2.55      0.00
    3   12    3      0.75      0.00
    4   12    3     -0.93      0.00
    5   12    3      1.75      0.00
    6   12    3     -3.62      0.00
    7   12    3      4.48      0.00
    8   12    3     -4.64      0.00
    9   12    3      4.58      0.00
   10   12    3     -4.30      0.00
   11   12    3      1.55      0.00
   12   12    3     -0.81      0.00
   13   12    3     -2.93      0.00
   14   12    3     -0.24      0.00
   15   12    3     -2.59      0.00
   16   12    3      0.18      0.00
   17   12    3     -2.53      0.00
   18   12    3      0.17      0.00
   19   12    3      0.51      0.00
   20   12    3     -1.84      0.00
  -22   13    3     -2.04      0.00
  -21   13    3      2.80      0.00
  -20   13    3     -1.91      0.00
  -19   13    3      1.76      0.00
  -18   13    3     -1.87      0.00
  -17   13    3      1.56      0.00
  -16   13    3      0.63      0.00
  -15   13    3     -1.13      0.00
  -14   13    3      1.34      0.00
  -13   13    3      0.29      0.00
  -12   13    3     -1.27      0.00
  -11   13    3     -0.97      0.00
  -10   13    3      1.35      0.00
   -9   13    3     -1.52      0.00
   -8   13    3      1.08      0.00
   -7   13    3      3.71      0.00
   -6   13    3      0.18      0.00
   -5   13    3      6.87      0.00
   -4   13    3     -2.51      0.00
   -3   13    3      8.38      0.00
   -2   13    3     -4.82      0.00
   -1   13    3      4.01      0.00
    0   13    3     -1.73      0.00
    1   13    3     -0.05      0.00
    2   13    3      0.58      0.00
    3   13    3      2.34      0.00
    4   13    3     -1.31      0.00
    5   13    3      5.80      0.00
    6   13    3     -2.24      0.00
    7   13    3      2.70      0.00
    8   13    3     -0.88      0.00
    9   13    3     -0.83      0.00
   10   13    3     -0.60      0.00
   11   13    3     -2.13      0.00
   12   13    3      2.10      0.00
   13   13    3     -2.63      0.00
   14   13    3      3.02      0.00
   15   13    3      0.10      0.00
   16   13    3      1.31      0.00
   17   13    3      0.67      0.00
   18   13    3      0.61      0.00
   19   13    3      0.30      0.00
  -20   14    3      0.59      0.00
  -19   14    3     -0.46      0.00
  -18   14    3      1.06      0.00
  -17   14    3      0.12      0.00
  -16   14    3      0.66      0.00
  -15   14    3      2.08      0.00
  -14   14    3     -0.89      0.00
  -13   14    3      2.61      0.00
  -12   14    3     -1.55      0.00
  -11   14    3      1.84      0.00
  -10   14    3     -3.84      0.00
   -9   14    3      1.65      0.00
   -8   14    3     -4.18      0.00
   -7   14    3     -1.84      0.00
   -6   14    3     -2.93      0.00
   -5   14    3     -2.70      0.00
   -4   14    3     -3.13      0.00
   -3   14    3     -4.53      0.00
   -2   14    3      0.94      0.00
   -1   14    3     -6.21      0.00
    0   14    3      1.54      0.00
    1   14    3     -1.91      0.00
    2   14    3     -0.19      0.00
    3   14    3      0.52      0.00
    4   14    3      1.41      0.00
    5   14    3     -0.27      0.00
    6   14    3      3.00      0.00
    7   14    3      0.07      0.00
    8   14    3      0.82      0.00
    9   14    3      2.44      0.00
   10   14    3     -0.44      0.00
   11   14    3     -0.71      0.00
   12   14    3      1.34      0.00
   13   14    3     -0.37      0.00
   14   14    3     -3.16      0.00
   15   14    3      1.83      0.00
   16   14    3     -1.75      0.00
   17   14    3     -0.60      0.00
  -17   15    3      1.05      0.00
  -16   15    3      0.22      0.00
  -15   15    3      0.46      0.00
  -14   15    3      1.31      0.00
  -13   15    3      1.01      0.00
  -12   15    3     -2.79      0.00
  -11   15    3      2.24      0.00
  -10   15    3     -2.47      0.00
   -9   15    3     -1.79      0.00
   -8   15    3      1.86      0.00
   -7   15    3     -2.05      0.00
   -6   15    3      1.12      0.00
   -5   15    3      0.70      0.00
   -4   15    3      0.70      0.00
   -3   15    3     -1.98      0.00
   -2   15    3      0.40      0.00
   -1   15    3     -2.33      0.00
    0   15    3     -1.87      0.00
    1   15    3     -3.55      0.00
    2   15    3      1.69      0.00
    3   15    3     -4.07      0.00
    4   15    3      0.65      0.00
    5   15    3     -0.25      0.00
    6   15    3     -2.27      0.00
    7   15    3      0.19      0.00
    8   15    3     -2.99      0.00
    9   15    3     -3.81      0.00
   10   15    3      2.27      0.00
   11   15    3     -6.30      0.00
   12   15    3      0.69      0.00
   13   15    3      0.23      0.00
   14   15    3     -0.47      0.00
   15   15    3     -0.77      0.00
  -15   16    3     -2.83      0.00
  -14   16    3      2.28      0.00
  -13   16    3      0.16      0.00
  -12   16    3      1.10      0.00
  -11   16    3     -3.07      0.00
  -10   16    3      4.35      0.00
   -9   16    3     -5.34      0.00
   -8   16    3      1.25      0.00
   -7   16    3     -1.98      0.00
   -6   16    3     -4.52      0.00
   -5   16    3     -0.97      0.00
   -4   16    3     -4.21      0.00
   -3   16    3     -2.45      0.00
   -2   16    3     -3.90      0.00
   -1   16    3     -0.49      0.00
    0   16    3     -0.99      0.00
    1   16    3     -0.30      0.00
    2   16    3     -0.81      0.00
    3   16    3      5.53      0.00
    4   16    3     -2.82      0.00
    5   16    3      3.93      0.00
    6   16    3      1.43      0.00
    7   16    3     -0.58      0.00
    8   16    3      5.29      0.00
    9   16    3     -4.48      0.00
   10   16    3      5.44      0.00
   11   16    3     -0.06      0.00
   12   16    3      0.36      0.00
  -11   17    3     -4.04      0.00
  -10   17    3      2.97      0.00
   -9   17    3     -3.01      0.00
   -8   17    3     -0.01      0.00
   -7   17    3      0.47      0.00
   -6   17    3     -1.17      0.00
   -5   17    3     -0.31      0.00
   -4   17    3     -0.05      0.00
   -3   17    3      0.22      0.00
   -2   17    3     -2.28      0.00
   -1   17    3      0.07      0.00
    0   17    3     -2.11      0.00
    1   17    3      2.04      0.00
    2   17    3     -4.64      0.00
    3   17    3      2.90      0.00
    4   17    3     -0.72      0.00
    5   17    3     -0.97      0.00
    6   17    3      0.30      0.00
    7   17    3     -1.76      0.00
    8   17    3     -0.57      0.00
   -2   18    3     -0.45      0.00
   -1   18    3     -2.33      0.00
  -31    0    4      2.13      0.00
  -30    0    4      6.71      0.00
  -29    0    4     -7.23      0.00
  -28    0    4      6.98      0.00
  -27    0    4     -0.43      0.00
  -26    0    4      4.54      0.00
  -25    0    4    -11.93      0.00
  -24    0    4     10.19      0.00
  -23    0    4     -9.21      0.00
  -22    0    4      3.67      0.00
  -21    0    4     -1.78      0.00
  -20    0    4     -2.81      0.00
  -19    0    4      9.77      0.00
  -18    0    4     -5.89      0.00
  -17    0    4      4.17      0.00
  -16    0    4    -12.35      0.00
  -15    0    4     27.19      0.00
  -14    0    4    -30.43      0.00
  -13    0    4     29.42      0.00
  -12    0    4    -15.14      0.00
  -11    0    4     15.25      0.00
  -10    0    4      6.73      0.00
   -9    0    4    -17.80      0.00
   -8    0    4      0.90      0.00
   -7    0    4     13.45      0.00
   -6    0    4    -12.91      0.00
   -5    0    4      8.33      0.00
   -4    0    4     -5.37      0.00
   -3    0    4    128.83      0.00
   -2    0    4    -72.08      0.00
   -1    0    4     83.81      0.00
    0    0    4    140.78      0.00
    1    0    4   -103.66      0.00
    2    0    4    134.15      0.00
    3    0    4    -20.01      0.00
    4    0    4      6.88      0.00
    5    0    4      6.17      0.00
    6    0    4    -21.46      0.00
    7    0    4     11.05      0.00
    8    0    4    -14.52      0.00
    9    0    4      5.95      0.00
   10    0    4    -11.38      0.00
   11    0    4     14.64      0.00
   12    0    4     -8.98      0.00
   13    0    4      6.25      0.00
   14    0    4    -11.10      0.00
   15    0    4     14.45      0.00
   16    0    4    -12.97      0.00
   17    0    4     11.81      0.00
   18    0    4     -7.16      0.00
   19    0    4      6.11      0.00
   20    0    4     -5.38      0.00
   21    0    4      4.26      0.00
   22    0    4    -11.18      0.00
   23    0    4      5.17      0.00
   24    0    4     -6.16      0.00
   25    0    4      3.89      0.00
   26    0    4     -2.97      0.00
   27    0    4      3.31      0.00
  -31    1    4     -5.54      0.00
  -30    1    4      6.91      0.00
  -29    1    4     -0.81      0.00
  -28    1    4     -1.68      0.00
  -27    1    4      0.68      0.00
  -26    1    4      5.69      0.00
  -25    1    4     -2.90      0.00
  -24    1    4     -0.99      0.00
  -23    1    4      6.23      0.00
  -22    1    4     -7.25      0.00
  -21    1    4      9.63      0.00
  -20    1    4     -9.63      0.00
  -19    1    4      3.71      0.00
  -18    1    4      0.93      0.00
  -17    1    4      1.73      0.00
  -16    1    4     -7.15      0.00
  -15    1    4      2.27      0.00
  -14    1    4     10.85      0.00
  -13    1    4    -23.35      0.00
  -12    1    4     27.35      0.00
  -11    1    4    -37.32      0.00
  -10    1    4     33.81      0.00
   -9    1    4    -25.30      0.00
   -8    1    4      9.09      0.00
   -7    1    4    -22.17      0.00
   -6    1    4     37.44      0.00
   -5    1    4    -27.64      0.00
   -4    1    4      1.78      0.00
   -3    1    4    -20.92      0.00
   -2    1    4    102.58      0.00
   -1    1    4   -173.89      0.00
    0    1    4    152.53      0.00
    1    1    4    -63.54      0.00
    2    1    4    -17.23      0.00
    3    1    4     37.59      0.00
    4    1    4    -29.57      0.00
    5    1    4     21.86      0.00
    6    1    4    -17.96      0.00
    7    1    4     12.97      0.00
    8    1    4    -12.44      0.00
    9    1    4     16.22      0.00
   10    1    4    -17.90      0.00
   11    1    4      9.65      0.00
   12    1    4     -7.02      0.00
   13    1    4      7.67      0.00
   14    1    4     -9.39      0.00
   15    1    4      6.11      0.00
   16    1    4     -1.73      0.00
   17    1    4      1.06      0.00
   18    1    4      0.95      0.00
   19    1    4     -0.55      0.00
   20    1    4     -1.15      0.00
   21    1    4      3.23      0.00
   22    1    4     -2.25      0.00
   23    1    4     -1.87      0.00
   24    1    4      1.78      0.00
   25    1    4     -1.90      0.00
   26    1    4      0.79      0.00
   27    1    4     -1.89      0.00
  -31    2    4     -0.46      0.00
  -30    2    4     -1.45      0.00
  -29    2    4      7.85      0.00
  -28    2    4     -2.05      0.00
  -27    2    4      2.57      0.00
  -26    2    4     -2.32      0.00
  -25    2    4      6.96      0.00
  -24    2    4    -11.82      0.00
  -23    2    4     10.92      0.00
  -22    2    4     -9.78      0.00
  -21    2    4      4.04      0.00
  -20    2    4      6.64      0.00
  -19    2    4     -9.71      0.00
  -18    2    4      9.93      0.00
  -17    2    4     -8.85      0.00
  -16    2    4     11.25      0.00
  -15    2    4    -21.80      0.00
  -14    2    4     22.94      0.00
  -13    2    4    -19.09      0.00
  -12    2    4     18.96      0.00
  -11    2    4     -4.51      0.00
  -10    2    4      3.02      0.00
   -9    2    4      3.05      0.00
   -8    2    4      6.09      0.00
   -7    2    4    -14.13      0.00
   -6    2    4     -0.66      0.00
   -5    2    4     15.02      0.00
   -4    2    4     14.32      0.00
   -3    2    4    -21.14      0.00
   -2    2    4     74.86      0.00
   -1    2    4     16.09      0.00
    0    2    4    -15.45      0.00
    1    2    4     91.25      0.00
    2    2    4    -41.17      0.00
    3    2    4     36.97      0.00
    4    2    4    -14.05      0.00
    5    2    4      1.23      0.00
    6    2    4     -8.00      0.00
    7    2    4     -1.40      0.00
    8    2    4     -3.51      0.00
    9    2    4     -4.41      0.00
   10    2    4     13.90      0.00
   11    2    4    -14.58      0.00
   12    2    4     11.42      0.00
   13    2    4     -9.93      0.00
   14    2    4      6.63      0.00
   15    2    4     -8.46      0.00
   16    2    4      6.83      0.00
   17    2    4     -6.61      0.00
   18    2    4      9.38      0.00
   19    2    4     -5.99      0.00
   20    2    4      4.01      0.00
   21    2    4     -7.57      0.00
   22    2    4      6.28      0.00
   23    2    4    -10.85      0.00
   24    2    4      2.89      0.00
   25    2    4     -1.74      0.00
   26    2    4      0.24      0.00
   27    2    4      1.16      0.00
  -31    3    4      3.62      0.00
  -30    3    4     -2.72      0.00
  -29    3    4      2.93      0.00
  -28    3    4      1.85      0.00
  -27    3    4      2.05      0.00
  -26    3    4     -0.07      0.00
  -25    3    4      4.64      0.00
  -24    3    4      0.28      0.00
  -23    3    4     -1.24      0.00
  -22    3    4     11.70      0.00
  -21    3    4    -15.67      0.00
  -20    3    4     15.40      0.00
  -19    3    4     -8.02      0.00
  -18    3    4      2.69      0.00
  -17    3    4     -3.09      0.00
  -16    3    4      2.49      0.00
  -15    3    4      0.09      0.00
  -14    3    4     -5.47      0.00
  -13    3    4      6.97      0.00
  -12    3    4    -13.46      0.00
  -11    3    4      9.86      0.00
  -10    3    4    -11.69      0.00
   -9    3    4      3.81      0.00
   -8    3    4    -16.39      0.00
   -7    3    4     27.82      0.00
   -6    3    4    -31.83      0.00
   -5    3    4     22.42      0.00
   -4    3    4     -7.76      0.00
   -3    3    4     14.69      0.00
   -2    3    4    -26.52      0.00
   -1    3    4     36.32      0.00
    0    3    4    -36.78      0.00
    1    3    4     25.21      0.00
    2    3    4    -15.60      0.00
    3    3    4     -1.83      0.00
    4    3    4     10.99      0.00
    5    3    4    -14.84      0.00
    6    3    4     15.68      0.00
    7    3    4    -20.62      0.00
    8    3    4     26.93      0.00
    9    3    4    -30.00      0.00
   10    3    4     20.42      0.00
   11    3    4    -13.44      0.00
   12    3    4      3.49      0.00
   13    3    4     -0.76      0.00
   14    3    4     -1.96      0.00
   15    3    4      1.58      0.00
   16    3    4      2.25      0.00
   17    3    4     -2.48      0.00
   18    3    4      2.06      0.00
   19    3    4      0.02      0.00
   20    3    4      1.27      0.00
   21    3    4     -3.87      0.00
   22    3    4      0.98      0.00
   23    3    4      1.54      0.00
   24    3    4     -6.77      0.00
   25    3    4      2.75      0.00
   26    3    4     -2.30      0.00
   27    3    4     -1.15      0.00
  -30    4    4      0.62      0.00
  -29    4    4      0.91      0.00
  -28    4    4      1.49      0.00
  -27    4    4      0.06      0.00
  -26    4    4      2.20      0.00
  -25    4    4     -3.40      0.00
  -24    4    4      4.32      0.00
  -23    4    4     -9.27      0.00
  -22    4    4      9.83      0.00
  -21    4    4     -3.07      0.00
  -20    4    4     -4.80      0.00
  -19    4    4     12.27      0.00
  -18    4    4     -9.84      0.00
  -17    4    4      9.44      0.00
  -16    4    4    -14.94      0.00
  -15    4    4     11.08      0.00
  -14    4    4    -14.16      0.00
  -13    4    4      7.85      0.00
  -12    4    4     -7.27      0.00
  -11    4    4      7.10      0.00
  -10    4    4     -2.21      0.00
   -9    4    4     15.05      0.00
   -8    4    4    -15.79      0.00
   -7    4    4     11.50      0.00
   -6    4    4      1.05      0.00
   -5    4    4    -11.68      0.00
   -4    4    4      5.00      0.00
   -3    4    4     -5.53      0.00
   -2    4    4      7.69      0.00
   -1    4    4     -7.49      0.00
    0    4    4      9.21      0.00
    1    4    4    -16.01      0.00
    2    4    4     26.02      0.00
    3    4    4    -40.31      0.00
    4    4    4     27.08      0.00
    5    4    4    -29.30      0.00
    6    4    4     19.27      0.00
    7    4    4    -20.73      0.00
    8    4    4     11.61      0.00
    9    4    4      1.48      0.00
   10    4    4     -7.72      0.00
   11    4    4     10.07      0.00
   12    4    4    -11.71      0.00
   13    4    4      3.73      0.00
   14    4    4     -4.44      0.00
   15    4    4     -3.58      0.00
   16    4    4      0.55      0.00
   17    4    4      1.75      0.00
   18    4    4     -2.46      0.00
   19    4    4      3.59      0.00
   20    4    4     -3.83      0.00
   21    4    4      4.49      0.00
   22    4    4    -10.46      0.00
   23    4    4      5.21      0.00
   24    4    4     -5.23      0.00
   25    4    4     -1.72      0.00
   26    4    4      0.76      0.00
   27    4    4      0.04      0.00
  -30    5    4      2.03      0.00
  -29    5    4      1.03      0.00
  -28    5    4      0.61      0.00
  -27    5    4      0.42      0.00
  -26    5    4      0.18      0.00
  -25    5    4      2.79      0.00
  -24    5    4     -0.66      0.00
  -23    5    4      2.05      0.00
  -22    5    4     -3.27      0.00
  -21    5    4     12.46      0.00
  -20    5    4    -11.72      0.00
  -19    5    4     10.21      0.00
  -18    5    4     -6.14      0.00
  -17    5    4      8.06      0.00
  -16    5    4     -8.00      0.00
  -15    5    4      2.95      0.00
  -14    5    4      0.27      0.00
  -13    5    4     -1.49      0.00
  -12    5    4      0.12      0.00
  -11    5    4      0.80      0.00
  -10    5    4     -2.56      0.00
   -9    5    4      6.68      0.00
   -8    5    4      0.66      0.00
   -7    5    4     -4.25      0.00
   -6    5    4     13.37      0.00
   -5    5    4     -4.69      0.00
   -4    5    4      7.64      0.00
   -3    5    4     -5.94      0.00
   -2    5    4     11.94      0.00
   -1    5    4    -12.60      0.00
    0    5    4     13.53      0.00
    1    5    4    -13.18      0.00
    2    5    4      6.12      0.00
    3    5    4      4.77      0.00
    4    5    4    -11.87      0.00
    5    5    4     16.17      0.00
    6    5    4    -18.85      0.00
    7    5    4     23.21      0.00
    8    5    4    -25.83      0.00
    9    5    4     19.95      0.00
   10    5    4    -15.41      0.00
   11    5    4      7.18      0.00
   12    5    4     -3.06      0.00
   13    5    4     -1.15      0.00
   14    5    4      1.48      0.00
   15    5    4      0.81      0.00
   16    5    4     -2.54      0.00
   17    5    4      1.99      0.00
   18    5    4     -2.04      0.00
   19    5    4      1.35      0.00
   20    5    4     -3.50      0.00
   21    5    4      1.37      0.00
   22    5    4     -0.50      0.00
   23    5    4     -4.90      0.00
   24    5    4      2.04      0.00
   25    5    4     -3.42      0.00
   26    5    4     -2.26      0.00
  -29    6    4      0.62      0.00
  -28    6    4      1.04      0.00
  -27    6    4     -1.25      0.00
  -26    6    4     -0.60      0.00
  -25    6    4     -0.49      0.00
  -24    6    4      0.95      0.00
  -23    6    4     -2.40      0.00
  -22    6    4     -3.33      0.00
  -21    6    4      3.37      0.00
  -20    6    4     -0.19      0.00
  -19    6    4     -2.67      0.00
  -18    6    4      4.76      0.00
  -17    6    4     -4.07      0.00
  -16    6    4      9.69      0.00
  -15    6    4    -14.49      0.00
  -14    6    4     11.67      0.00
  -13    6    4     -9.98      0.00
  -12    6    4      3.57      0.00
  -11    6    4     -2.59      0.00
  -10    6    4     -1.04      0.00
   -9    6    4      2.27      0.00
   -8    6    4      3.90      0.00
   -7    6    4     -6.24      0.00
   -6    6    4      7.85      0.00
   -5    6    4     -3.06      0.00
   -4    6    4      2.71      0.00
   -3    6    4     -2.81      0.00
   -2    6    4      1.07      0.00
   -1    6    4      9.41      0.00
    0    6    4    -20.53      0.00
    1    6    4     28.77      0.00
    2    6    4    -29.48      0.00
    3    6    4     23.82      0.00
    4    6    4    -24.12      0.00
    5    6    4     20.39      0.00
    6    6    4    -21.65      0.00
    7    6    4     11.76      0.00
    8    6    4     -6.49      0.00
    9    6    4     -1.58      0.00
   10    6    4     -0.20      0.00
   11    6    4     -3.11      0.00
   12    6    4     -2.66      0.00
   13    6    4     -0.21      0.00
   14    6    4     -4.68      0.00
   15    6    4      0.39      0.00
   16    6    4      0.07      0.00
   17    6    4     -2.43      0.00
   18    6    4      2.65      0.00
   19    6    4     -2.75      0.00
   20    6    4      2.18      0.00
   21    6    4     -4.07      0.00
   22    6    4      0.94      0.00
   23    6    4     -0.41      0.00
   24    6    4     -4.00      0.00
   25    6    4      3.46      0.00
   26    6    4     -1.77      0.00
  -29    7    4     -1.41      0.00
  -28    7    4      2.22      0.00
  -27    7    4     -2.25      0.00
  -26    7    4     -0.49      0.00
  -25    7    4     -4.50      0.00
  -24    7    4      2.26      0.00
  -23    7    4     -2.84      0.00
  -22    7    4      0.15      0.00
  -21    7    4     -1.98      0.00
  -20    7    4      7.31      0.00
  -19    7    4     -6.42      0.00
  -18    7    4      9.79      0.00
  -17    7    4     -8.61      0.00
  -16    7    4     10.47      0.00
  -15    7    4     -6.03      0.00
  -14    7    4     -0.78      0.00
  -13    7    4      5.48      0.00
  -12    7    4     -6.54      0.00
  -11    7    4      6.55      0.00
  -10    7    4     -1.08      0.00
   -9    7    4     -0.15      0.00
   -8    7    4      9.39      0.00
   -7    7    4     -4.34      0.00
   -6    7    4      3.84      0.00
   -5    7    4      5.35      0.00
   -4    7    4     -5.99      0.00
   -3    7    4     10.76      0.00
   -2    7    4    -14.49      0.00
   -1    7    4     18.86      0.00
    0    7    4    -13.24      0.00
    1    7    4      7.56      0.00
    2    7    4      3.04      0.00
    3    7    4     -0.92      0.00
    4    7    4      5.01      0.00
    5    7    4     -5.77      0.00
    6    7    4     12.94      0.00
    7    7    4    -15.73      0.00
    8    7    4     13.49      0.00
    9    7    4     -8.73      0.00
   10    7    4      3.42      0.00
   11    7    4     -0.50      0.00
   12    7    4      0.98      0.00
   13    7    4     -1.17      0.00
   14    7    4      2.37      0.00
   15    7    4     -3.25      0.00
   16    7    4      2.88      0.00
   17    7    4     -3.64      0.00
   18    7    4      0.51      0.00
   19    7    4      1.29      0.00
   20    7    4     -3.89      0.00
   21    7    4      4.24      0.00
   22    7    4     -5.55      0.00
   23    7    4      3.29      0.00
   24    7    4     -4.19      0.00
   25    7    4     -1.77      0.00
  -28    8    4     -1.18      0.00
  -27    8    4      2.29      0.00
  -26    8    4      0.29      0.00
  -25    8    4      0.10      0.00
  -24    8    4      0.55      0.00
  -23    8    4      2.33      0.00
  -22    8    4     -2.41      0.00
  -21    8    4     -0.09      0.00
  -20    8    4     -0.29      0.00
  -19    8    4     -0.55      0.00
  -18    8    4     -3.03      0.00
  -17    8    4      5.72      0.00
  -16    8    4     -7.57      0.00
  -15    8    4     11.31      0.00
  -14    8    4    -10.10      0.00
  -13    8    4      8.61      0.00
  -12    8    4     -3.05      0.00
  -11    8    4     -1.49      0.00
  -10    8    4      2.64      0.00
   -9    8    4     -2.07      0.00
   -8    8    4      0.39      0.00
   -7    8    4      4.48      0.00
   -6    8    4     -5.08      0.00
   -5    8    4     10.59      0.00
   -4    8    4     -3.27      0.00
   -3    8    4      3.31      0.00
   -2    8    4      8.30      0.00
   -1    8    4     -6.64      0.00
    0    8    4     13.14      0.00
    1    8    4     -9.76      0.00
    2    8    4     13.24      0.00
    3    8    4    -14.67      0.00
    4    8    4     14.48      0.00
    5    8    4    -17.65      0.00
    6    8    4      9.78      0.00
    7    8    4    -10.87      0.00
    8    8    4     -1.05      0.00
    9    8    4     -0.53      0.00
   10    8    4     -3.69      0.00
   11    8    4     -1.33      0.00
   12    8    4      1.16      0.00
   13    8    4      0.11      0.00
   14    8    4      0.33      0.00
   15    8    4      0.48      0.00
   16    8    4      0.81      0.00
   17    8    4      4.10      0.00
   18    8    4     -6.71      0.00
   19    8    4      8.23      0.00
   20    8    4     -4.82      0.00
   21    8    4      2.78      0.00
   22    8    4     -0.26      0.00
   23    8    4      0.93      0.00
   24    8    4      1.79      0.00
  -27    9    4     -1.50      0.00
  -26    9    4     -1.00      0.00
  -25    9    4     -1.68      0.00
  -24    9    4     -4.17      0.00
  -23    9    4      1.51      0.00
  -22    9    4     -3.82      0.00
  -21    9    4      0.96      0.00
  -20    9    4     -0.95      0.00
  -19    9    4      4.39      0.00
  -18    9    4     -3.52      0.00
  -17    9    4      4.98      0.00
  -16    9    4      0.92      0.00
  -15    9    4     -1.28      0.00
  -14    9    4      3.84      0.00
  -13    9    4     -5.04      0.00
  -12    9    4      6.24      0.00
  -11    9    4     -4.54      0.00
  -10    9    4      2.11      0.00
   -9    9    4     -0.20      0.00
   -8    9    4      2.31      0.00
   -7    9    4     -1.40      0.00
   -6    9    4      1.75      0.00
   -5    9    4     -3.76      0.00
   -4    9    4      9.03      0.00
   -3    9    4    -11.77      0.00
   -2    9    4      8.76      0.00
   -1    9    4     -0.98      0.00
    0    9    4      1.99      0.00
    1    9    4     -2.33      0.00
    2    9    4      9.59      0.00
    3    9    4     -4.45      0.00
    4    9    4      2.69      0.00
    5    9    4      2.09      0.00
    6    9    4     -3.28      0.00
    7    9    4      4.99      0.00
    8    9    4     -5.43      0.00
    9    9    4      3.16      0.00
   10    9    4      1.33      0.00
   11    9    4     -0.86      0.00
   12    9    4      0.87      0.00
   13    9    4     -0.38      0.00
   14    9    4      2.50      0.00
   15    9    4     -2.29      0.00
   16    9    4     -2.38      0.00
   17    9    4      4.80      0.00
   18    9    4     -2.95      0.00
   19    9    4     -0.84      0.00
   20    9    4      3.82      0.00
   21    9    4     -2.37      0.00
   22    9    4      0.96      0.00
   23    9    4     -1.99      0.00
  -26   10    4      0.48      0.00
  -25   10    4      2.74      0.00
  -24   10    4      0.30      0.00
  -23   10    4      2.58      0.00
  -22   10    4      1.60      0.00
  -21   10    4     -0.88      0.00
  -20   10    4      0.36      0.00
  -19   10    4     -2.00      0.00
  -18   10    4      1.79      0.00
  -17   10    4     -7.40      0.00
  -16   10    4      6.04      0.00
  -15   10    4     -4.42      0.00
  -14   10    4      2.68      0.00
  -13   10    4     -1.66      0.00
  -12   10    4      3.38      0.00
  -11   10    4     -1.39      0.00
  -10   10    4      3.12      0.00
   -9   10    4     -2.09      0.00
   -8   10    4      5.41      0.00
   -7   10    4     -0.65      0.00
   -6   10    4      4.41      0.00
   -5   10    4     -0.27      0.00
   -4   10    4      3.50      0.00
   -3   10    4      3.66      0.00
   -2   10    4     -6.37      0.00
   -1   10    4      5.74      0.00
    0   10    4     -2.37      0.00
    1   10    4     -2.75      0.00
    2   10    4     -1.47      0.00
    3   10    4      3.21      0.00
    4   10    4     -7.46      0.00
    5   10    4      5.45      0.00
    6   10    4     -7.14      0.00
    7   10    4      3.47      0.00
    8   10    4     -2.07      0.00
    9   10    4     -2.64      0.00
   10   10    4      2.58      0.00
   11   10    4     -0.97      0.00
   12   10    4      3.44      0.00
   13   10    4     -0.88      0.00
   14   10    4      3.27      0.00
   15   10    4      5.05      0.00
   16   10    4     -0.86      0.00
   17   10    4      2.16      0.00
   18   10    4      6.03      0.00
   19   10    4     -2.21      0.00
   20   10    4      4.10      0.00
   21   10    4      0.21      0.00
   22   10    4      3.35      0.00
  -25   11    4      0.22      0.00
  -24   11    4     -1.14      0.00
  -23   11    4     -0.34      0.00
  -22   11    4     -0.77      0.00
  -21   11    4     -0.43      0.00
  -20   11    4      0.19      0.00
  -19   11    4     -1.23      0.00
  -18   11    4      2.90      0.00
  -17   11    4     -0.82      0.00
  -16   11    4      0.83      0.00
  -15   11    4      3.06      0.00
  -14   11    4     -0.02      0.00
  -13   11    4     -0.11      0.00
  -12   11    4      2.12      0.00
  -11   11    4     -0.39      0.00
  -10   11    4     -0.88      0.00
   -9   11    4      0.35      0.00
   -8   11    4     -1.23      0.00
   -7   11    4      1.14      0.00
   -6   11    4     -4.69      0.00
   -5   11    4      3.99      0.00
   -4   11    4     -5.42      0.00
   -3   11    4      3.39      0.00
   -2   11    4     -3.51      0.00
   -1   11    4      1.10      0.00
    0   11    4      0.66      0.00
    1   11    4     -0.03      0.00
    2   11    4     -3.14      0.00
    3   11    4      6.00      0.00
    4   11    4     -7.10      0.00
    5   11    4      3.18      0.00
    6   11    4     -0.75      0.00
    7   11    4     -3.68      0.00
    8   11    4      3.54      0.00
    9   11    4     -3.29      0.00
   10   11    4      0.82      0.00
   11   11    4     -0.50      0.00
   12   11    4     -2.00      0.00
   13   11    4      2.18      0.00
   14   11    4     -5.62      0.00
   15   11    4      1.93      0.00
   16   11    4     -0.43      0.00
   17   11    4     -2.35      0.00
   18   11    4      0.64      0.00
   19   11    4      1.44      0.00
   20   11    4     -1.49      0.00
   21   11    4      0.95      0.00
  -24   12    4     -0.32      0.00
  -23   12    4      2.49      0.00
  -22   12    4     -0.91      0.00
  -21   12    4      1.57      0.00
  -20   12    4     -0.52      0.00
  -19   12    4      0.37      0.00
  -18   12    4     -1.29      0.00
  -17   12    4      0.96      0.00
  -16   12    4     -2.54      0.00
  -15   12    4      2.62      0.00
  -14   12    4     -1.47      0.00
  -13   12    4      0.08      0.00
  -12   12    4     -0.37      0.00
  -11   12    4      1.10      0.00
  -10   12    4     -0.38      0.00
   -9   12    4     -0.66      0.00
   -8   12    4      3.00      0.00
   -7   12    4      3.14      0.00
   -6   12    4      1.15      0.00
   -5   12    4      3.49      0.00
   -4   12    4      4.08      0.00
   -3   12    4      1.57      0.00
   -2   12    4      0.96      0.00
   -1   12    4     -0.24      0.00
    0   12    4      1.65      0.00
    1   12    4      0.72      0.00
    2   12    4     -2.15      0.00
    3   12    4      2.86      0.00
    4   12    4      4.27      0.00
    5   12    4     -3.74      0.00
    6   12    4      5.67      0.00
    7   12    4     -0.77      0.00
    8   12    4     -0.38      0.00
    9   12    4      1.13      0.00
   10   12    4     -2.46      0.00
   11   12    4      2.41      0.00
   12   12    4     -1.46      0.00
   13   12    4      1.11      0.00
   14   12    4      4.27      0.00
   15   12    4     -2.17      0.00
   16   12    4      5.55      0.00
   17   12    4      0.94      0.00
   18   12    4      0.84      0.00
   19   12    4      2.50      0.00
   20   12    4     -0.05      0.00
  -22   13    4      0.83      0.00
  -21   13    4     -2.14      0.00
  -20   13    4      1.69      0.00
  -19   13    4     -1.55      0.00
  -18   13    4      0.66      0.00
  -17   13    4      1.76      0.00
  -16   13    4     -2.26      0.00
  -15   13    4      4.06      0.00
  -14   13    4      0.34      0.00
  -13   13    4      0.39      0.00
  -12   13    4      0.24      0.00
  -11   13    4      0.71      0.00
  -10   13    4     -0.46      0.00
   -9   13    4     -2.02      0.00
   -8   13    4     -3.17      0.00
   -7   13    4      2.02      0.00
   -6   13    4     -6.57      0.00
   -5   13    4      0.13      0.00
   -4   13    4     -3.47      0.00
   -3   13    4     -2.10      0.00
   -2   13    4     -0.85      0.00
   -1   13    4     -3.97      0.00
    0   13    4     -0.22      0.00
    1   13    4     -1.41      0.00
    2   13    4     -0.11      0.00
    3   13    4     -2.46      0.00
    4   13    4      0.34      0.00
    5   13    4      1.95      0.00
    6   13    4     -2.76      0.00
    7   13    4      0.84      0.00
    8   13    4      1.69      0.00
    9   13    4     -1.97      0.00
   10   13    4      0.84      0.00
   11   13    4     -2.64      0.00
   12   13    4      1.91      0.00
   13   13    4     -4.57      0.00
   14   13    4     -0.19      0.00
   15   13    4      0.16      0.00
   16   13    4     -4.38      0.00
   17   13    4      2.82      0.00
   18   13    4     -3.04      0.00
  -20   14    4      1.84      0.00
  -19   14    4     -0.29      0.00
  -18   14    4     -0.54      0.00
  -17   14    4      2.62      0.00
  -16   14    4     -0.16      0.00
  -15   14    4      0.09      0.00
  -14   14    4      3.10      0.00
  -13   14    4     -0.44      0.00
  -12   14    4     -1.33      0.00
  -11   14    4      0.84      0.00
  -10   14    4     -1.92      0.00
   -9   14    4      2.28      0.00
   -8   14    4     -6.13      0.00
   -7   14    4      7.39      0.00
   -6   14    4     -1.36      0.00
   -5   14    4     -0.92      0.00
   -4   14    4      6.55      0.00
   -3   14    4     -2.81      0.00
   -2   14    4      1.47      0.00
   -1   14    4      0.68      0.00
    0   14    4     -2.81      0.00
    1   14    4      2.49      0.00
    2   14    4     -4.10      0.00
    3   14    4      4.22      0.00
    4   14    4     -2.38      0.00
    5   14    4     -0.85      0.00
    6   14    4      4.02      0.00
    7   14    4     -5.99      0.00
    8   14    4      0.26      0.00
    9   14    4     -0.82      0.00
   10   14    4     -4.02      0.00
   11   14    4     -0.04      0.00
   12   14    4     -2.82      0.00
   13   14    4      3.75      0.00
   14   14    4     -4.52      0.00
   15   14    4      4.09      0.00
   16   14    4     -0.82      0.00
  -18   15    4     -0.16      0.00
  -17   15    4      0.28      0.00
  -16   15    4      1.98      0.00
  -15   15    4     -0.77      0.00
  -14   15    4      1.72      0.00
  -13   15    4      0.62      0.00
  -12   15    4      0.34      0.00
  -11   15    4     -1.05      0.00
  -10   15    4     -0.67      0.00
   -9   15    4      0.08      0.00
   -8   15    4     -2.72      0.00
   -7   15    4     -6.27      0.00
   -6   15    4      5.90      0.00
   -5   15    4    -11.49      0.00
   -4   15    4      0.21      0.00
   -3   15    4     -0.91      0.00
   -2   15    4     -6.31      0.00
   -1   15    4      0.88      0.00
    0   15    4     -3.20      0.00
    1   15    4      0.13      0.00
    2   15    4      1.24      0.00
    3   15    4     -2.94      0.00
    4   15    4      6.03      0.00
    5   15    4     -2.83      0.00
    6   15    4      2.69      0.00
    7   15    4      4.20      0.00
    8   15    4     -3.58      0.00
    9   15    4      5.44      0.00
   10   15    4     -0.67      0.00
   11   15    4      1.62      0.00
   12   15    4     -0.78      0.00
   13   15    4      1.56      0.00
   14   15    4      1.27      0.00
  -15   16    4      0.64      0.00
  -14   16    4      1.84      0.00
  -13   16    4     -0.78      0.00
  -12   16    4      1.33      0.00
  -11   16    4     -0.91      0.00
  -10   16    4     -0.94      0.00
   -9   16    4     -1.20      0.00
   -8   16    4      2.08      0.00
   -7   16    4     -4.78      0.00
   -6   16    4      2.04      0.00
   -5   16    4      2.15      0.00
   -4   16    4     -5.58      0.00
   -3   16    4      3.48      0.00
   -2   16    4     -2.24      0.00
   -1   16    4     -2.89      0.00
    0   16    4      1.23      0.00
    1   16    4     -4.67      0.00
    2   16    4      1.45      0.00
    3   16    4     -1.95      0.00
    4   16    4     -1.06      0.00
    5   16    4      0.28      0.00
    6   16    4     -3.17      0.00
    7   16    4      0.22      0.00
    8   16    4     -2.22      0.00
    9   16    4     -4.33      0.00
   10   16    4      0.67      0.00
   11   16    4     -2.79      0.00
  -11   17    4      0.76      0.00
  -10   17    4     -0.02      0.00
   -9   17    4     -0.93      0.00
   -8   17    4      0.08      0.00
   -7   17    4     -0.47      0.00
   -6   17    4     -4.50      0.00
   -5   17    4      1.43      0.00
   -4   17    4     -4.43      0.00
   -3   17    4     -2.16      0.00
   -2   17    4     -0.51      0.00
   -1   17    4     -2.39      0.00
    0   17    4     -0.26      0.00
    1   17    4      1.16      0.00
    2   17    4     -0.30      0.00
    3   17    4      0.91      0.00
    4   17    4      2.23      0.00
    5   17    4     -0.26      0.00
    6   17    4      1.47      0.00
    7   17    4     -0.84      0.00
  -31    1    5      1.41      0.00
  -30    1    5     -0.95      0.00
  -29    1    5      3.83      0.00
  -28    1    5     -0.39      0.00
  -27    1    5      0.66      0.00
  -26    1    5      1.33      0.00
  -25    1    5     -1.63      0.00
  -24    1    5     -1.46      0.00
  -23    1    5     -0.57      0.00
  -22    1    5      0.40      0.00
  -21    1    5      0.25      0.00
  -20    1    5     -0.78      0.00
  -19    1    5      2.71      0.00
  -18    1    5     -0.04      0.00
  -17    1    5     -0.85      0.00
  -16    1    5     -1.19      0.00
  -15    1    5     -0.55      0.00
  -14    1    5      2.04      0.00
  -13    1    5      3.35      0.00
  -12    1    5     -3.41      0.00
  -11    1    5     13.04      0.00
  -10    1    5     -4.79      0.00
   -9    1    5      2.49      0.00
   -8    1    5     -4.04      0.00
   -7    1    5      3.02      0.00
   -6    1    5     -8.05      0.00
   -5    1    5     16.14      0.00
   -4    1    5      6.80      0.00
   -3    1    5     26.14      0.00
   -2    1    5     26.45      0.00
   -1    1    5     39.75      0.00
    0    1    5     15.25      0.00
    1    1    5     42.02      0.00
    2    1    5     -2.39      0.00
    3    1    5     21.95      0.00
    4    1    5    -11.69      0.00
    5    1    5     -0.69      0.00
    6    1    5     -4.98      0.00
    7    1    5     -5.42      0.00
    8    1    5     -2.60      0.00
    9    1    5      0.28      0.00
   10    1    5     -0.69      0.00
   11    1    5      5.79      0.00
   12    1    5     -7.13      0.00
   13    1    5      2.94      0.00
   14    1    5      1.14      0.00
   15    1    5     -4.06      0.00
   16    1    5      2.95      0.00
   17    1    5     -1.21      0.00
   18    1    5      2.32      0.00
   19    1    5     -0.35      0.00
   20    1    5     -3.33      0.00
   21    1    5      0.03      0.00
   22    1    5     -3.45      0.00
   23    1    5     -2.51      0.00
   24    1    5     -0.77      0.00
   25    1    5     -0.25      0.00
   26    1    5     -0.42      0.00
   27    1    5      3.06      0.00
  -31    2    5      2.92      0.00
  -30    2    5      0.89      0.00
  -29    2    5     -1.41      0.00
  -28    2    5      6.74      0.00
  -27    2    5     -4.41      0.00
  -26    2    5      6.84      0.00
  -25    2    5     -1.19      0.00
  -24    2    5      3.65      0.00
  -23    2    5     -1.72      0.00
  -22    2    5      3.01      0.00
  -21    2    5     -0.48      0.00
  -20    2    5      1.49      0.00
  -19    2    5     -5.04      0.00
  -18    2    5      6.25      0.00
  -17    2    5     -5.78      0.00
  -16    2    5      5.93      0.00
  -15    2    5     -7.41      0.00
  -14    2    5      3.51      0.00
  -13    2    5     -0.17      0.00
  -12    2    5     -4.74      0.00
  -11    2    5     -7.89      0.00
  -10    2    5      7.03      0.00
   -9    2    5    -14.15      0.00
   -8    2    5      2.88      0.00
   -7    2    5     -5.56      0.00
   -6    2    5      3.92      0.00
   -5    2    5     -8.96      0.00
   -4    2    5     12.48      0.00
   -3    2    5    -10.04      0.00
   -2    2    5      2.30      0.00
   -1    2    5      3.72      0.00
    0    2    5     -5.08      0.00
    1    2    5     -2.94      0.00
    2    2    5      6.62      0.00
    3    2    5    -12.45      0.00
    4    2    5     15.99      0.00
    5    2    5    -14.96      0.00
    6    2    5      9.18      0.00
    7    2    5     -2.36      0.00
    8    2    5     -0.63      0.00
    9    2    5      0.66      0.00
   10    2    5     -6.52      0.00
   11    2    5      4.97      0.00
   12    2    5     -1.68      0.00
   13    2    5     -5.34      0.00
   14    2    5      4.12      0.00
   15    2    5      1.03      0.00
   16    2    5     -2.83      0.00
   17    2    5      4.62      0.00
   18    2    5     -4.64      0.00
   19    2    5      6.17      0.00
   20    2    5     -3.95      0.00
   21    2    5      0.87      0.00
   22    2    5     -0.49      0.00
   23    2    5     -0.42      0.00
   24    2    5     -2.45      0.00
   25    2    5      1.98      0.00
   26    2    5     -4.48      0.00
   27    2    5      1.85      0.00
  -31    3    5     -2.36      0.00
  -30    3    5      6.36      0.00
  -29    3    5     -3.22      0.00
  -28    3    5      4.75      0.00
  -27    3    5     -0.74      0.00
  -26    3    5     -0.02      0.00
  -25    3    5      2.84      0.00
  -24    3    5     -3.19      0.00
  -23    3    5      3.49      0.00
  -22    3    5     -2.66      0.00
  -21    3    5      3.94      0.00
  -20    3    5      1.12      0.00
  -19    3    5      0.85      0.00
  -18    3    5     -0.38      0.00
  -17    3    5     -0.57      0.00
  -16    3    5     -2.28      0.00
  -15    3    5     -1.27      0.00
  -14    3    5     -5.83      0.00
  -13    3    5      0.84      0.00
  -12    3    5      7.94      0.00
  -11    3    5     -9.02      0.00
  -10    3    5     14.98      0.00
   -9    3    5     -4.54      0.00
   -8    3    5      9.14      0.00
   -7    3    5     -9.37      0.00
   -6    3    5     12.76      0.00
   -5    3    5    -15.46      0.00
   -4    3    5     17.11      0.00
   -3    3    5     -8.76      0.00
   -2    3    5     17.18      0.00
   -1    3    5     -9.50      0.00
    0    3    5     27.97      0.00
    1    3    5    -24.54      0.00
    2    3    5     26.55      0.00
    3    3    5    -28.41      0.00
    4    3    5     15.02      0.00
    5    3    5    -17.78      0.00
    6    3    5      3.87      0.00
    7    3    5     -6.96      0.00
    8    3    5      5.45      0.00
    9    3    5     -1.57      0.00
   10    3    5      2.94      0.00
   11    3    5     -4.36      0.00
   12    3    5      4.38      0.00
   13    3    5     -4.92      0.00
   14    3    5     -3.82      0.00
   15    3    5      2.60      0.00
   16    3    5     -3.44      0.00
   17    3    5      3.10      0.00
   18    3    5      0.39      0.00
   19    3    5     -0.99      0.00
   20    3    5      2.15      0.00
   21    3    5     -3.21      0.00
   22    3    5     -1.37      0.00
   23    3    5     -2.45      0.00
   24    3    5     -2.63      0.00
   25    3    5      0.23      0.00
   26    3    5     -0.38      0.00
  -31    4    5     -0.96      0.00
  -30    4    5     -0.49      0.00
  -29    4    5      4.36      0.00
  -28    4    5     -2.28      0.00
  -27    4    5      6.86      0.00
  -26    4    5     -6.06      0.00
  -25    4    5     10.22      0.00
  -24    4    5     -4.68      0.00
  -23    4    5      6.08      0.00
  -22    4    5     -1.04      0.00
  -21    4    5      3.32      0.00
  -20    4    5     -1.13      0.00
  -19    4    5      2.90      0.00
  -18    4    5     -3.07      0.00
  -17    4    5      4.11      0.00
  -16    4    5     -6.58      0.00
  -15    4    5      6.68      0.00
  -14    4    5     -5.55      0.00
  -13    4    5     -0.80      0.00
  -12    4    5      0.34      0.00
  -11    4    5     -1.58      0.00
  -10    4    5     -3.93      0.00
   -9    4    5      1.17      0.00
   -8    4    5     -0.31      0.00
   -7    4    5     -1.17      0.00
   -6    4    5      4.16      0.00
   -5    4    5      0.37      0.00
   -4    4    5     -0.03      0.00
   -3    4    5      6.36      0.00
   -2    4    5     -4.56      0.00
   -1    4    5      2.15      0.00
    0    4    5     -1.13      0.00
    1    4    5      1.44      0.00
    2    4    5     -5.36      0.00
    3    4    5      8.16      0.00
    4    4    5     -8.49      0.00
    5    4    5      9.33      0.00
    6    4    5     -6.09      0.00
    7    4    5      4.26      0.00
    8    4    5     -3.53      0.00
    9    4    5      1.21      0.00
   10    4    5     -2.25      0.00
   11    4    5     -0.40      0.00
   12    4    5     -0.85      0.00
   13    4    5      0.58      0.00
   14    4    5     -0.42      0.00
   15    4    5     -0.08      0.00
   16    4    5      2.65      0.00
   17    4    5     -4.59      0.00
   18    4    5      5.08      0.00
   19    4    5     -4.08      0.00
   20    4    5      2.07      0.00
   21    4    5     -4.18      0.00
   22    4    5      3.63      0.00
   23    4    5     -5.86      0.00
   24    4    5      1.84      0.00
   25    4    5     -5.08      0.00
   26    4    5      2.36      0.00
  -30    5    5     -1.92      0.00
  -29    5    5      1.78      0.00
  -28    5    5     -2.38      0.00
  -27    5    5      4.22      0.00
  -26    5    5     -3.40      0.00
  -25    5    5     -0.48      0.00
  -24    5    5      3.70      0.00
  -23    5    5     -6.13      0.00
  -22    5    5      5.65      0.00
  -21    5    5     -3.70      0.00
  -20    5    5      5.70      0.00
  -19    5    5     -2.39      0.00
  -18    5    5      3.01      0.00
  -17    5    5      0.75      0.00
  -16    5    5     -2.23      0.00
  -15    5    5     -2.09      0.00
  -14    5    5     -1.55      0.00
  -13    5    5     -1.62      0.00
  -12    5    5     -4.25      0.00
  -11    5    5      5.04      0.00
  -10    5    5     -3.09      0.00
   -9    5    5      7.14      0.00
   -8    5    5     -3.29      0.00
   -7    5    5     10.97      0.00
   -6    5    5    -12.92      0.00
   -5    5    5     18.63      0.00
   -4    5    5    -22.56      0.00
   -3    5    5     18.43      0.00
   -2    5    5    -17.77      0.00
   -1    5    5     10.11      0.00
    0    5    5    -14.78      0.00
    1    5    5     10.77      0.00
    2    5    5    -17.09      0.00
    3    5    5      7.49      0.00
    4    5    5    -10.05      0.00
    5    5    5      1.98      0.00
    6    5    5     -3.35      0.00
    7    5    5      0.82      0.00
    8    5    5     -1.21      0.00
    9    5    5      1.78      0.00
   10    5    5     -2.34      0.00
   11    5    5     -2.74      0.00
   12    5    5     -0.35      0.00
   13    5    5     -5.39      0.00
   14    5    5      0.05      0.00
   15    5    5     -5.65      0.00
   16    5    5      4.10      0.00
   17    5    5     -2.67      0.00
   18    5    5      0.44      0.00
   19    5    5      1.17      0.00
   20    5    5      0.04      0.00
   21    5    5     -2.09      0.00
   22    5    5     -1.97      0.00
   23    5    5      1.26      0.00
   24    5    5     -5.75      0.00
   25    5    5      3.21      0.00
   26    5    5     -3.61      0.00
  -30    6    5      1.52      0.00
  -29    6    5     -0.04      0.00
  -28    6    5      0.39      0.00
  -27    6    5     -2.73      0.00
  -26    6    5      3.92      0.00
  -25    6    5     -6.14      0.00
  -24    6    5      5.43      0.00
  -23    6    5     -2.64      0.00
  -22    6    5      1.44      0.00
  -21    6    5      1.69      0.00
  -20    6    5      1.38      0.00
  -19    6    5      2.56      0.00
  -18    6    5     -2.45      0.00
  -17    6    5      4.20      0.00
  -16    6    5     -2.11      0.00
  -15    6    5      0.90      0.00
  -14    6    5     -2.50      0.00
  -13    6    5      2.43      0.00
  -12    6    5     -1.69      0.00
  -11    6    5      1.70      0.00
  -10    6    5     -0.27      0.00
   -9    6    5      6.21      0.00
   -8    6    5     -4.98      0.00
   -7    6    5     13.53      0.00
   -6    6    5     -8.87      0.00
   -5    6    5     11.32      0.00
   -4    6    5     -2.36      0.00
   -3    6    5      1.22      0.00
   -2    6    5      2.45      0.00
   -1    6    5     -0.40      0.00
    0    6    5      1.56      0.00
    1    6    5     -0.77      0.00
    2    6    5      6.27      0.00
    3    6    5     -5.25      0.00
    4    6    5      8.89      0.00
    5    6    5     -5.34      0.00
    6    6    5      5.24      0.00
    7    6    5     -2.34      0.00
    8    6    5      0.53      0.00
    9    6    5     -1.66      0.00
   10    6    5      2.71      0.00
   11    6    5     -3.07      0.00
   12    6    5      2.27      0.00
   13    6    5     -1.25      0.00
   14    6    5      1.60      0.00
   15    6    5     -0.20      0.00
   16    6    5     -3.53      0.00
   17    6    5      4.30      0.00
   18    6    5     -4.92      0.00
   19    6    5      2.53      0.00
   20    6    5     -4.11      0.00
   21    6    5      4.39      0.00
   22    6    5     -8.14      0.00
   23    6    5      6.17      0.00
   24    6    5     -8.30      0.00
   25    6    5      0.99      0.00
  -29    7    5     -1.31      0.00
  -28    7    5      1.88      0.00
  -27    7    5     -1.45      0.00
  -26    7    5      0.11      0.00
  -25    7    5      0.39      0.00
  -24    7    5     -1.40      0.00
  -23    7    5      2.36      0.00
  -22    7    5     -3.74      0.00
  -21    7    5      1.06      0.00
  -20    7    5     -1.98      0.00
  -19    7    5      3.68      0.00
  -18    7    5     -3.96      0.00
  -17    7    5      4.02      0.00
  -16    7    5     -0.47      0.00
  -15    7    5      1.41      0.00
  -14    7    5     -0.25      0.00
  -13    7    5     -1.89      0.00
  -12    7    5      1.77      0.00
  -11    7    5     -3.28      0.00
  -10    7    5      1.34      0.00
   -9    7    5     -1.34      0.00
   -8    7    5      2.77      0.00
   -7    7    5     -2.15      0.00
   -6    7    5      8.73      0.00
   -5    7    5     -7.18      0.00
   -4    7    5     12.74      0.00
   -3    7    5     -6.34      0.00
   -2    7    5     11.40      0.00
   -1    7    5     -5.86      0.00
    0    7    5     10.43      0.00
    1    7    5     -4.07      0.00
    2    7    5      4.74      0.00
    3    7    5     -2.35      0.00
    4    7    5      0.20      0.00
    5    7    5     -0.74      0.00
    6    7    5     -6.03      0.00
    7    7    5      1.91      0.00
    8    7    5     -6.68      0.00
    9    7    5      1.16      0.00
   10    7    5     -7.47      0.00
   11    7    5      4.12      0.00
   12    7    5     -7.08      0.00
   13    7    5      3.92      0.00
   14    7    5     -7.34      0.00
   15    7    5      7.27      0.00
   16    7    5     -6.07      0.00
   17    7    5      2.56      0.00
   18    7    5     -1.14      0.00
   19    7    5      1.06      0.00
   20    7    5     -1.81      0.00
   21    7    5      0.76      0.00
   22    7    5     -0.74      0.00
   23    7    5     -1.29      0.00
   24    7    5      3.93      0.00
  -28    8    5     -3.26      0.00
  -27    8    5      1.67      0.00
  -26    8    5     -3.42      0.00
  -25    8    5     -2.32      0.00
  -24    8    5     -1.41      0.00
  -23    8    5     -1.55      0.00
  -22    8    5      1.18      0.00
  -21    8    5     -2.05      0.00
  -20    8    5      2.27      0.00
  -19    8    5      1.40      0.00
  -18    8    5      2.48      0.00
  -17    8    5     -1.53      0.00
  -16    8    5      4.82      0.00
  -15    8    5     -3.72      0.00
  -14    8    5      4.55      0.00
  -13    8    5     -4.49      0.00
  -12    8    5      4.45      0.00
  -11    8    5     -3.82      0.00
  -10    8    5      5.39      0.00
   -9    8    5     -3.02      0.00
   -8    8    5      5.47      0.00
   -7    8    5     -3.23      0.00
   -6    8    5      6.83      0.00
   -5    8    5     -4.98      0.00
   -4    8    5      6.36      0.00
   -3    8    5     -4.08      0.00
   -2    8    5      4.19      0.00
   -1    8    5      2.66      0.00
    0    8    5     -3.66      0.00
    1    8    5      9.43      0.00
    2    8    5     -2.78      0.00
    3    8    5      4.94      0.00
    4    8    5     -2.78      0.00
    5    8    5      7.15      0.00
    6    8    5     -6.52      0.00
    7    8    5      4.96      0.00
    8    8    5     -4.25      0.00
    9    8    5      5.13      0.00
   10    8    5     -3.54      0.00
   11    8    5      2.30      0.00
   12    8    5      0.62      0.00
   13    8    5      1.60      0.00
   14    8    5     -1.54      0.00
   15    8    5     -0.44      0.00
   16    8    5      2.57      0.00
   17    8    5     -2.73      0.00
   18    8    5      1.18      0.00
   19    8    5     -0.58      0.00
   20    8    5      1.90      0.00
   21    8    5     -2.77      0.00
   22    8    5      2.09      0.00
   23    8    5     -4.06      0.00
   24    8    5     -0.34      0.00
  -27    9    5      0.06      0.00
  -26    9    5      2.27      0.00
  -25    9    5      0.57      0.00
  -24    9    5      1.17      0.00
  -23    9    5      1.07      0.00
  -22    9    5      0.73      0.00
  -21    9    5     -1.43      0.00
  -20    9    5     -0.78      0.00
  -19    9    5     -2.83      0.00
  -18    9    5      1.40      0.00
  -17    9    5     -5.48      0.00
  -16    9    5      4.89      0.00
  -15    9    5     -3.76      0.00
  -14    9    5      3.79      0.00
  -13    9    5     -1.10      0.00
  -12    9    5      2.64      0.00
  -11    9    5     -0.06      0.00
  -10    9    5     -0.33      0.00
   -9    9    5      3.76      0.00
   -8    9    5     -2.42      0.00
   -7    9    5      4.58      0.00
   -6    9    5     -0.80      0.00
   -5    9    5      5.19      0.00
   -4    9    5     -3.11      0.00
   -3    9    5      9.44      0.00
   -2    9    5     -8.77      0.00
   -1    9    5     10.58      0.00
    0    9    5     -5.21      0.00
    1    9    5     -0.30      0.00
    2    9    5      2.20      0.00
    3    9    5     -2.88      0.00
    4    9    5     -2.93      0.00
    5    9    5     -2.01      0.00
    6    9    5     -0.65      0.00
    7    9    5     -6.27      0.00
    8    9    5      0.58      0.00
    9    9    5     -4.92      0.00
   10    9    5      4.33      0.00
   11    9    5     -5.94      0.00
   12    9    5      5.03      0.00
   13    9    5     -0.34      0.00
   14    9    5      3.56      0.00
   15    9    5     -1.08      0.00
   16    9    5      4.13      0.00
   17    9    5      0.96      0.00
   18    9    5      1.02      0.00
   19    9    5      0.76      0.00
   20    9    5      1.79      0.00
   21    9    5      1.51      0.00
   22    9    5     -1.45      0.00
   23    9    5      4.47      0.00
  -26   10    5      0.67      0.00
  -25   10    5     -2.93      0.00
  -24   10    5      0.15      0.00
  -23   10    5     -1.72      0.00
  -22   10    5      0.69      0.00
  -21   10    5     -1.46      0.00
  -20   10    5      0.56      0.00
  -19   10    5      0.95      0.00
  -18   10    5      1.18      0.00
  -17   10    5      0.94      0.00
  -16   10    5      0.12      0.00
  -15   10    5      4.08      0.00
  -14   10    5     -2.21      0.00
  -13   10    5      2.74      0.00
  -12   10    5     -1.11      0.00
  -11   10    5      2.54      0.00
  -10   10    5     -3.58      0.00
   -9   10    5      4.54      0.00
   -8   10    5     -4.84      0.00
   -7   10    5      4.38      0.00
   -6   10    5     -4.85      0.00
   -5   10    5      5.32      0.00
   -4   10    5     -5.85      0.00
   -3   10    5      4.86      0.00
   -2   10    5     -0.01      0.00
   -1   10    5     -3.02      0.00
    0   10    5      8.28      0.00
    1   10    5     -6.42      0.00
    2   10    5      6.11      0.00
    3   10    5     -3.73      0.00
    4   10    5      4.19      0.00
    5   10    5     -7.33      0.00
    6   10    5      6.36      0.00
    7   10    5     -6.86      0.00
    8   10    5      4.56      0.00
    9   10    5     -6.00      0.00
   10   10    5      5.79      0.00
   11   10    5     -3.20      0.00
   12   10    5     -0.35      0.00
   13   10    5      0.99      0.00
   14   10    5     -0.07      0.00
   15   10    5     -1.01      0.00
   16   10    5     -0.93      0.00
   17   10    5      2.67      0.00
   18   10    5     -1.42      0.00
   19   10    5      1.81      0.00
   20   10    5     -1.76      0.00
   21   10    5      3.45      0.00
   22   10    5     -3.48      0.00
  -25   11    5      2.63      0.00
  -24   11    5     -2.46      0.00
  -23   11    5      3.80      0.00
  -22   11    5     -0.38      0.00
  -21   11    5      1.83      0.00
  -20   11    5     -4.01      0.00
  -19   11    5      2.33      0.00
  -18   11    5     -4.31      0.00
  -17   11    5      1.62      0.00
  -16   11    5     -4.56      0.00
  -15   11    5      2.60      0.00
  -14   11    5     -0.67      0.00
  -13   11    5     -0.61      0.00
  -12   11    5      1.57      0.00
  -11   11    5      0.87      0.00
  -10   11    5     -0.33      0.00
   -9   11    5      1.84      0.00
   -8   11    5      3.18      0.00
   -7   11    5     -1.75      0.00
   -6   11    5      7.62      0.00
   -5   11    5     -3.44      0.00
   -4   11    5      8.93      0.00
   -3   11    5     -7.29      0.00
   -2   11    5      9.88      0.00
   -1   11    5     -8.42      0.00
    0   11    5      6.17      0.00
    1   11    5     -4.49      0.00
    2   11    5      2.17      0.00
    3   11    5     -1.14      0.00
    4   11    5      2.32      0.00
    5   11    5     -1.88      0.00
    6   11    5      1.75      0.00
    7   11    5     -0.39      0.00
    8   11    5     -0.27      0.00
    9   11    5      0.26      0.00
   10   11    5     -2.55      0.00
   11   11    5      5.30      0.00
   12   11    5     -3.18      0.00
   13   11    5      3.43      0.00
   14   11    5      2.48      0.00
   15   11    5      3.09      0.00
   16   11    5      1.86      0.00
   17   11    5      2.18      0.00
   18   11    5      4.47      0.00
   19   11    5      0.11      0.00
   20   11    5      2.72      0.00
  -24   12    5     -0.84      0.00
  -23   12    5     -2.25      0.00
  -22   12    5      1.86      0.00
  -21   12    5     -0.05      0.00
  -20   12    5     -1.72      0.00
  -19   12    5     -0.05      0.00
  -18   12    5      1.14      0.00
  -17   12    5     -0.61      0.00
  -16   12    5      2.17      0.00
  -15   12    5     -1.11      0.00
  -14   12    5      4.56      0.00
  -13   12    5     -1.47      0.00
  -12   12    5      1.24      0.00
  -11   12    5      0.86      0.00
  -10   12    5      0.05      0.00
   -9   12    5     -4.07      0.00
   -8   12    5      3.91      0.00
   -7   12    5     -6.64      0.00
   -6   12    5      2.53      0.00
   -5   12    5     -4.85      0.00
   -4   12    5      1.17      0.00
   -3   12    5     -2.62      0.00
   -2   12    5     -1.62      0.00
   -1   12    5      0.94      0.00
    0   12    5     -4.62      0.00
    1   12    5      3.86      0.00
    2   12    5     -6.17      0.00
    3   12    5      2.28      0.00
    4   12    5     -3.07      0.00
    5   12    5      0.96      0.00
    6   12    5     -4.72      0.00
    7   12    5      3.66      0.00
    8   12    5     -5.47      0.00
    9   12    5      3.33      0.00
   10   12    5     -5.02      0.00
   11   12    5      0.98      0.00
   12   12    5     -1.58      0.00
   13   12    5     -3.03      0.00
   14   12    5      0.11      0.00
   15   12    5     -2.84      0.00
   16   12    5      1.13      0.00
   17   12    5     -1.96      0.00
   18   12    5      0.05      0.00
   19   12    5      0.89      0.00
  -22   13    5     -0.68      0.00
  -21   13    5      2.55      0.00
  -20   13    5     -1.07      0.00
  -19   13    5     -0.67      0.00
  -18   13    5      1.44      0.00
  -17   13    5     -0.42      0.00
  -16   13    5      1.77      0.00
  -15   13    5     -0.86      0.00
  -14   13    5      1.97      0.00
  -13   13    5      0.46      0.00
  -12   13    5     -0.72      0.00
  -11   13    5     -0.80      0.00
  -10   13    5      0.93      0.00
   -9   13    5     -0.72      0.00
   -8   13    5     -1.39      0.00
   -7   13    5      5.00      0.00
   -6   13    5     -2.73      0.00
   -5   13    5      7.82      0.00
   -4   13    5     -4.24      0.00
   -3   13    5      9.07      0.00
   -2   13    5     -5.07      0.00
   -1   13    5      6.76      0.00
    0   13    5     -3.96      0.00
    1   13    5      4.03      0.00
    2   13    5      0.01      0.00
    3   13    5      1.47      0.00
    4   13    5      0.06      0.00
    5   13    5      3.85      0.00
    6   13    5     -2.77      0.00
    7   13    5      1.34      0.00
    8   13    5     -1.40      0.00
    9   13    5     -1.62      0.00
   10   13    5     -1.37      0.00
   11   13    5     -1.38      0.00
   12   13    5      1.24      0.00
   13   13    5     -2.29      0.00
   14   13    5      3.67      0.00
   15   13    5      0.32      0.00
   16   13    5      0.25      0.00
   17   13    5      3.31      0.00
  -20   14    5      0.78      0.00
  -19   14    5     -1.08      0.00
  -18   14    5      0.24      0.00
  -17   14    5      0.95      0.00
  -16   14    5      0.08      0.00
  -15   14    5      1.94      0.00
  -14   14    5     -0.08      0.00
  -13   14    5      1.59      0.00
  -12   14    5      0.11      0.00
  -11   14    5      0.50      0.00
  -10   14    5     -3.47      0.00
   -9   14    5      2.06      0.00
   -8   14    5     -4.80      0.00
   -7   14    5     -1.39      0.00
   -6   14    5     -2.78      0.00
   -5   14    5     -2.17      0.00
   -4   14    5     -2.91      0.00
   -3   14    5     -3.23      0.00
   -2   14    5     -0.73      0.00
   -1   14    5     -3.78      0.00
    0   14    5     -0.25      0.00
    1   14    5     -2.42      0.00
    2   14    5     -0.06      0.00
    3   14    5     -0.37      0.00
    4   14    5     -0.12      0.00
    5   14    5      0.42      0.00
    6   14    5      1.25      0.00
    7   14    5      0.55      0.00
    8   14    5     -0.93      0.00
    9   14    5      3.72      0.00
   10   14    5     -3.09      0.00
   11   14    5      0.51      0.00
   12   14    5      0.75      0.00
   13   14    5     -1.28      0.00
   14   14    5     -2.65      0.00
   15   14    5      2.65      0.00
   16   14    5     -2.61      0.00
  -18   15    5     -0.83      0.00
  -17   15    5      3.41      0.00
  -16   15    5     -0.78      0.00
  -15   15    5      3.12      0.00
  -14   15    5      0.46      0.00
  -13   15    5      2.53      0.00
  -12   15    5     -3.14      0.00
  -11   15    5      4.23      0.00
  -10   15    5     -4.04      0.00
   -9   15    5     -0.88      0.00
   -8   15    5      2.51      0.00
   -7   15    5     -4.60      0.00
   -6   15    5      3.89      0.00
   -5   15    5     -2.70      0.00
   -4   15    5      3.33      0.00
   -3   15    5     -3.35      0.00
   -2   15    5      2.52      0.00
   -1   15    5     -2.84      0.00
    0   15    5      0.53      0.00
    1   15    5     -3.09      0.00
    2   15    5      1.81      0.00
    3   15    5     -2.91      0.00
    4   15    5     -0.47      0.00
    5   15    5      0.29      0.00
    6   15    5     -4.26      0.00
    7   15    5      1.57      0.00
    8   15    5     -5.88      0.00
    9   15    5     -1.47      0.00
   10   15    5      0.50      0.00
   11   15    5     -5.85      0.00
   12   15    5      1.24      0.00
   13   15    5      0.18      0.00
  -15   16    5     -1.63      0.00
  -14   16    5      1.70      0.00
  -13   16    5      1.78      0.00
  -12   16    5     -1.27      0.00
  -11   16    5     -0.33      0.00
  -10   16    5      2.37      0.00
   -9   16    5     -5.09      0.00
   -8   16    5      2.40      0.00
   -7   16    5     -3.27      0.00
   -6   16    5     -2.43      0.00
   -5   16    5     -0.78      0.00
   -4   16    5     -2.59      0.00
   -3   16    5     -2.40      0.00
   -2   16    5     -1.25      0.00
   -1   16    5     -1.91      0.00
    0   16    5      1.03      0.00
    1   16    5     -2.64      0.00
    2   16    5      1.53      0.00
    3   16    5      1.96      0.00
    4   16    5     -0.72      0.00
    5   16    5      1.75      0.00
    6   16    5      2.75      0.00
    7   16    5     -1.65      0.00
    8   16    5      6.75      0.00
    9   16    5     -5.80      0.00
   10   16    5      7.83      0.00
  -11   17    5     -4.23      0.00
  -10   17    5      3.89      0.00
   -9   17    5     -3.49      0.00
   -8   17    5      0.31      0.00
   -7   17    5      1.39      0.00
   -6   17    5     -3.11      0.00
   -5   17    5      1.98      0.00
   -4   17    5     -1.51      0.00
   -3   17    5      1.45      0.00
   -2   17    5     -2.51      0.00
   -1   17    5      1.34      0.00
    0   17    5     -1.40      0.00
    1   17    5      1.94      0.00
    2   17    5     -2.92      0.00
    3   17    5      2.54      0.00
    4   17    5      0.07      0.00
    5   17    5     -1.34      0.00
    6   17    5      1.15      0.00
  -32    0    6     -4.81      0.00
  -31    0    6      4.89      0.00
  -30    0    6      1.98      0.00
  -29    0    6     -5.39      0.00
  -28    0    6      3.53      0.00
  -27    0    6      2.18      0.00
  -26    0    6     -1.72      0.00
  -25    0    6     -4.56      0.00
  -24    0    6      4.31      0.00
  -23    0    6     -4.39      0.00
  -22    0    6      2.27      0.00
  -21    0    6     -1.42      0.00
  -20    0    6     -3.71      0.00
  -19    0    6     12.10      0.00
  -18    0    6    -11.95      0.00
  -17    0    6      7.17      0.00
  -16    0    6    -11.78      0.00
  -15    0    6     25.23      0.00
  -14    0    6    -37.87      0.00
  -13    0    6     44.74      0.00
  -12    0    6    -38.45      0.00
  -11    0    6     34.40      0.00
  -10    0    6    -10.70      0.00
   -9    0    6    -10.82      0.00
   -8    0    6      9.36      0.00
   -7    0    6      3.01      0.00
   -6    0    6     -9.99      0.00
   -5    0    6      6.91      0.00
   -4    0    6      3.43      0.00
   -3    0    6     70.65      0.00
   -2    0    6    -65.95      0.00
   -1    0    6     95.50      0.00
    0    0    6     11.95      0.00
    1    0    6    -23.92      0.00
    2    0    6     58.53      0.00
    3    0    6    -35.98      0.00
    4    0    6     21.47      0.00
    5    0    6    -17.98      0.00
    6    0    6     -4.51      0.00
    7    0    6     -1.81      0.00
    8    0    6      0.53      0.00
    9    0    6     -2.66      0.00
   10    0    6     -0.46      0.00
   11    0    6      4.32      0.00
   12    0    6     -1.94      0.00
   13    0    6      2.54      0.00
   14    0    6     -6.38      0.00
   15    0    6      6.75      0.00
   16    0    6     -6.08      0.00
   17    0    6      6.53      0.00
   18    0    6     -6.41      0.00
   19    0    6      1.14      0.00
   20    0    6     -0.95      0.00
   21    0    6     -2.87      0.00
   22    0    6     -5.31      0.00
   23    0    6      1.47      0.00
   24    0    6     -4.41      0.00
   25    0    6      4.70      0.00
   26    0    6     -4.16      0.00
  -32    1    6     -0.02      0.00
  -31    1    6     -4.48      0.00
  -30    1    6      8.32      0.00
  -29    1    6     -2.58      0.00
  -28    1    6      0.04      0.00
  -27    1    6      0.98      0.00
  -26    1    6      5.41      0.00
  -25    1    6     -3.88      0.00
  -24    1    6      2.38      0.00
  -23    1    6      1.61      0.00
  -22    1    6     -3.45      0.00
  -21    1    6      8.35      0.00
  -20    1    6    -12.21      0.00
  -19    1    6      9.14      0.00
  -18    1    6     -3.83      0.00
  -17    1    6      5.22      0.00
  -16    1    6    -12.67      0.00
  -15    1    6     15.56      0.00
  -14    1    6     -8.81      0.00
  -13    1    6     -5.03      0.00
  -12    1    6     15.25      0.00
  -11    1    6    -32.68      0.00
  -10    1    6     34.19      0.00
   -9    1    6    -28.57      0.00
   -8    1    6      5.37      0.00
   -7    1    6     -3.61      0.00
   -6    1    6      7.48      0.00
   -5    1    6     -2.87      0.00
   -4    1    6    -22.79      0.00
   -3    1    6     29.21      0.00
   -2    1    6      4.64      0.00
   -1    1    6    -56.43      0.00
    0    1    6     72.59      0.00
    1    1    6    -49.35      0.00
    2    1    6     12.74      0.00
    3    1    6     11.12      0.00
    4    1    6    -23.04      0.00
    5    1    6     28.85      0.00
    6    1    6    -25.13      0.00
    7    1    6     18.48      0.00
    8    1    6    -17.73      0.00
    9    1    6     19.79      0.00
   10    1    6    -20.68      0.00
   11    1    6     14.47      0.00
   12    1    6    -12.77      0.00
   13    1    6     11.57      0.00
   14    1    6     -9.38      0.00
   15    1    6      6.13      0.00
   16    1    6     -4.34      0.00
   17    1    6      4.61      0.00
   18    1    6     -1.13      0.00
   19    1    6     -0.78      0.00
   20    1    6     -0.58      0.00
   21    1    6      3.99      0.00
   22    1    6     -5.02      0.00
   23    1    6      2.68      0.00
   24    1    6     -2.47      0.00
   25    1    6      0.31      0.00
   26    1    6      0.96      0.00
  -32    2    6      3.74      0.00
  -31    2    6     -2.86      0.00
  -30    2    6      0.49      0.00
  -29    2    6      4.14      0.00
  -28    2    6     -1.23      0.00
  -27    2    6      0.38      0.00
  -26    2    6      0.47      0.00
  -25    2    6      2.60      0.00
  -24    2    6     -5.45      0.00
  -23    2    6      8.57      0.00
  -22    2    6     -9.06      0.00
  -21    2    6      7.88      0.00
  -20    2    6      3.07      0.00
  -19    2    6     -8.79      0.00
  -18    2    6     11.14      0.00
  -17    2    6    -10.76      0.00
  -16    2    6      9.88      0.00
  -15    2    6    -20.42      0.00
  -14    2    6     24.89      0.00
  -13    2    6    -29.80      0.00
  -12    2    6     31.91      0.00
  -11    2    6    -19.34      0.00
  -10    2    6     11.88      0.00
   -9    2    6      1.78      0.00
   -8    2    6      3.21      0.00
   -7    2    6     -5.45      0.00
   -6    2    6     -0.59      0.00
   -5    2    6     14.13      0.00
   -4    2    6      0.43      0.00
   -3    2    6    -10.71      0.00
   -2    2    6     49.00      0.00
   -1    2    6    -21.68      0.00
    0    2    6     16.91      0.00
    1    2    6     20.21      0.00
    2    2    6    -26.65      0.00
    3    2    6     26.80      0.00
    4    2    6    -29.12      0.00
    5    2    6      9.37      0.00
    6    2    6    -12.99      0.00
    7    2    6      8.64      0.00
    8    2    6    -11.74      0.00
    9    2    6      8.05      0.00
   10    2    6      1.86      0.00
   11    2    6     -4.36      0.00
   12    2    6      5.11      0.00
   13    2    6     -8.13      0.00
   14    2    6      6.50      0.00
   15    2    6     -5.83      0.00
   16    2    6      3.39      0.00
   17    2    6     -3.83      0.00
   18    2    6      6.96      0.00
   19    2    6     -5.04      0.00
   20    2    6      0.25      0.00
   21    2    6     -2.32      0.00
   22    2    6      0.40      0.00
   23    2    6     -6.55      0.00
   24    2    6      2.54      0.00
   25    2    6     -2.81      0.00
   26    2    6      0.07      0.00
  -31    3    6      2.71      0.00
  -30    3    6     -1.47      0.00
  -29    3    6      3.43      0.00
  -28    3    6      0.58      0.00
  -27    3    6      4.13      0.00
  -26    3    6     -1.38      0.00
  -25    3    6      7.27      0.00
  -24    3    6     -4.45      0.00
  -23    3    6      6.59      0.00
  -22    3    6      3.43      0.00
  -21    3    6    -10.67      0.00
  -20    3    6     15.17      0.00
  -19    3    6    -11.38      0.00
  -18    3    6      6.66      0.00
  -17    3    6     -5.89      0.00
  -16    3    6      5.82      0.00
  -15    3    6     -5.59      0.00
  -14    3    6      2.37      0.00
  -13    3    6     -1.25      0.00
  -12    3    6    -10.30      0.00
  -11    3    6     10.55      0.00
  -10    3    6    -15.84      0.00
   -9    3    6      4.25      0.00
   -8    3    6    -12.70      0.00
   -7    3    6     18.45      0.00
   -6    3    6    -22.91      0.00
   -5    3    6     11.01      0.00
   -4    3    6      3.66      0.00
   -3    3    6     -6.28      0.00
   -2    3    6      0.40      0.00
   -1    3    6      6.78      0.00
    0    3    6    -15.10      0.00
    1    3    6     20.60      0.00
    2    3    6    -20.10      0.00
    3    3    6      9.74      0.00
    4    3    6      4.13      0.00
    5    3    6     -6.86      0.00
    6    3    6      6.88      0.00
    7    3    6     -9.22      0.00
    8    3    6     16.06      0.00
    9    3    6    -22.17      0.00
   10    3    6     17.98      0.00
   11    3    6    -14.55      0.00
   12    3    6      8.67      0.00
   13    3    6     -4.54      0.00
   14    3    6      0.19      0.00
   15    3    6      1.93      0.00
   16    3    6      1.24      0.00
   17    3    6     -2.93      0.00
   18    3    6      2.52      0.00
   19    3    6     -0.11      0.00
   20    3    6      0.20      0.00
   21    3    6     -3.53      0.00
   22    3    6      3.23      0.00
   23    3    6     -2.43      0.00
   24    3    6     -3.69      0.00
   25    3    6      2.65      0.00
   26    3    6     -3.52      0.00
  -31    4    6      1.74      0.00
  -30    4    6     -0.80      0.00
  -29    4    6      1.79      0.00
  -28    4    6     -1.36      0.00
  -27    4    6      1.83      0.00
  -26    4    6      0.39      0.00
  -25    4    6     -0.01      0.00
  -24    4    6      3.04      0.00
  -23    4    6     -6.72      0.00
  -22    4    6     14.05      0.00
  -21    4    6     -7.99      0.00
  -20    4    6      3.19      0.00
  -19    4    6      7.57      0.00
  -18    4    6     -6.31      0.00
  -17    4    6      6.64      0.00
  -16    4    6    -11.40      0.00
  -15    4    6      7.70      0.00
  -14    4    6    -12.99      0.00
  -13    4    6      8.33      0.00
  -12    4    6    -10.18      0.00
  -11    4    6      7.19      0.00
  -10    4    6      1.84      0.00
   -9    4    6      8.72      0.00
   -8    4    6     -7.24      0.00
   -7    4    6     10.91      0.00
   -6    4    6      6.56      0.00
   -5    4    6    -13.89      0.00
   -4    4    6     11.11      0.00
   -3    4    6     -8.43      0.00
   -2    4    6      1.53      0.00
   -1    4    6     -5.11      0.00
    0    4    6     -5.09      0.00
    1    4    6     -8.22      0.00
    2    4    6      9.91      0.00
    3    4    6    -29.82      0.00
    4    4    6     20.32      0.00
    5    4    6    -23.90      0.00
    6    4    6     21.00      0.00
    7    4    6    -22.41      0.00
    8    4    6     18.92      0.00
    9    4    6     -6.95      0.00
   10    4    6     -0.62      0.00
   11    4    6      4.05      0.00
   12    4    6    -10.18      0.00
   13    4    6      5.36      0.00
   14    4    6     -7.45      0.00
   15    4    6      0.65      0.00
   16    4    6     -0.77      0.00
   17    4    6      2.72      0.00
   18    4    6     -1.30      0.00
   19    4    6      1.74      0.00
   20    4    6      0.32      0.00
   21    4    6      0.02      0.00
   22    4    6     -5.75      0.00
   23    4    6      3.72      0.00
   24    4    6     -5.22      0.00
   25    4    6     -1.39      0.00
  -31    5    6      0.36      0.00
  -30    5    6      0.24      0.00
  -29    5    6      1.20      0.00
  -28    5    6     -0.23      0.00
  -27    5    6      0.16      0.00
  -26    5    6      1.22      0.00
  -25    5    6      0.97      0.00
  -24    5    6      3.41      0.00
  -23    5    6     -2.53      0.00
  -22    5    6      3.00      0.00
  -21    5    6      7.75      0.00
  -20    5    6     -9.53      0.00
  -19    5    6     10.04      0.00
  -18    5    6     -6.76      0.00
  -17    5    6      8.16      0.00
  -16    5    6     -9.34      0.00
  -15    5    6      5.28      0.00
  -14    5    6     -2.52      0.00
  -13    5    6     -1.18      0.00
  -12    5    6      2.06      0.00
  -11    5    6     -5.04      0.00
  -10    5    6      3.19      0.00
   -9    5    6      1.41      0.00
   -8    5    6      1.89      0.00
   -7    5    6     -5.89      0.00
   -6    5    6     14.35      0.00
   -5    5    6     -6.94      0.00
   -4    5    6      4.99      0.00
   -3    5    6     -1.08      0.00
   -2    5    6      5.82      0.00
   -1    5    6     -8.53      0.00
    0    5    6     13.58      0.00
    1    5    6    -14.55      0.00
    2    5    6     14.35      0.00
    3    5    6     -6.18      0.00
    4    5    6      5.57      0.00
    5    5    6     -1.78      0.00
    6    5    6     -0.03      0.00
    7    5    6      7.98      0.00
    8    5    6    -13.60      0.00
    9    5    6     13.08      0.00
   10    5    6    -10.12      0.00
   11    5    6      5.59      0.00
   12    5    6     -0.96      0.00
   13    5    6     -2.28      0.00
   14    5    6      3.54      0.00
   15    5    6     -1.45      0.00
   16    5    6     -0.59      0.00
   17    5    6     -0.94      0.00
   18    5    6      1.36      0.00
   19    5    6     -1.94      0.00
   20    5    6     -2.05      0.00
   21    5    6      1.86      0.00
   22    5    6     -2.00      0.00
   23    5    6     -4.32      0.00
   24    5    6      2.21      0.00
   25    5    6     -4.05      0.00
  -30    6    6     -0.54      0.00
  -29    6    6      0.75      0.00
  -28    6    6     -1.52      0.00
  -27    6    6      0.33      0.00
  -26    6    6     -1.07      0.00
  -25    6    6     -0.18      0.00
  -24    6    6      1.74      0.00
  -23    6    6     -0.80      0.00
  -22    6    6     -3.90      0.00
  -21    6    6      7.73      0.00
  -20    6    6     -4.47      0.00
  -19    6    6      3.99      0.00
  -18    6    6     -0.81      0.00
  -17    6    6      2.80      0.00
  -16    6    6      3.08      0.00
  -15    6    6     -8.71      0.00
  -14    6    6      8.59      0.00
  -13    6    6     -9.59      0.00
  -12    6    6      3.45      0.00
  -11    6    6     -1.92      0.00
  -10    6    6     -3.46      0.00
   -9    6    6      7.52      0.00
   -8    6    6     -1.80      0.00
   -7    6    6      2.78      0.00
   -6    6    6      2.16      0.00
   -5    6    6      5.28      0.00
   -4    6    6     -1.93      0.00
   -3    6    6      2.08      0.00
   -2    6    6      1.85      0.00
   -1    6    6      3.19      0.00
    0    6    6    -10.09      0.00
    1    6    6     16.75      0.00
    2    6    6    -18.40      0.00
    3    6    6     14.77      0.00
    4    6    6    -15.50      0.00
    5    6    6     16.49      0.00
    6    6    6    -21.11      0.00
    7    6    6     16.30      0.00
    8    6    6    -12.05      0.00
    9    6    6      2.37      0.00
   10    6    6     -2.56      0.00
   11    6    6     -3.85      0.00
   12    6    6     -1.07      0.00
   13    6    6     -2.30      0.00
   14    6    6     -4.00      0.00
   15    6    6      0.75      0.00
   16    6    6      0.18      0.00
   17    6    6     -3.20      0.00
   18    6    6      2.73      0.00
   19    6    6     -0.90      0.00
   20    6    6      0.17      0.00
   21    6    6     -2.90      0.00
   22    6    6      1.89      0.00
   23    6    6     -0.84      0.00
   24    6    6     -4.09      0.00
  -29    7    6     -0.03      0.00
  -28    7    6      0.68      0.00
  -27    7    6     -4.35      0.00
  -26    7    6      2.36      0.00
  -25    7    6     -5.90      0.00
  -24    7    6      3.26      0.00
  -23    7    6     -1.49      0.00
  -22    7    6      0.07      0.00
  -21    7    6      0.40      0.00
  -20    7    6      5.03      0.00
  -19    7    6     -4.33      0.00
  -18    7    6      8.88      0.00
  -17    7    6     -9.41      0.00
  -16    7    6     12.05      0.00
  -15    7    6     -9.17      0.00
  -14    7    6      2.73      0.00
  -13    7    6      3.54      0.00
  -12    7    6     -7.73      0.00
  -11    7    6      9.93      0.00
  -10    7    6     -6.61      0.00
   -9    7    6      5.51      0.00
   -8    7    6      2.41      0.00
   -7    7    6     -0.26      0.00
   -6    7    6      2.90      0.00
   -5    7    6      3.24      0.00
   -4    7    6     -2.64      0.00
   -3    7    6      8.45      0.00
   -2    7    6    -10.07      0.00
   -1    7    6     16.45      0.00
    0    7    6    -12.29      0.00
    1    7    6     12.21      0.00
    2    7    6     -3.69      0.00
    3    7    6      7.02      0.00
    4    7    6     -4.50      0.00
    5    7    6      5.78      0.00
    6    7    6      0.01      0.00
    7    7    6     -4.68      0.00
    8    7    6      6.83      0.00
    9    7    6     -4.97      0.00
   10    7    6      2.77      0.00
   11    7    6      0.45      0.00
   12    7    6     -0.35      0.00
   13    7    6      1.99      0.00
   14    7    6     -0.84      0.00
   15    7    6     -1.42      0.00
   16    7    6      3.09      0.00
   17    7    6     -3.82      0.00
   18    7    6      1.17      0.00
   19    7    6      0.62      0.00
   20    7    6     -2.49      0.00
   21    7    6      3.22      0.00
   22    7    6     -7.06      0.00
   23    7    6      4.64      0.00
   24    7    6     -5.83      0.00
  -29    8    6     -3.63      0.00
  -28    8    6      2.94      0.00
  -27    8    6     -2.80      0.00
  -26    8    6      3.13      0.00
  -25    8    6     -1.37      0.00
  -24    8    6      1.66      0.00
  -23    8    6     -0.39      0.00
  -22    8    6     -0.10      0.00
  -21    8    6     -2.48      0.00
  -20    8    6      1.74      0.00
  -19    8    6     -4.87      0.00
  -18    8    6      1.82      0.00
  -17    8    6      1.45      0.00
  -16    8    6     -4.91      0.00
  -15    8    6     10.01      0.00
  -14    8    6    -10.08      0.00
  -13    8    6     11.10      0.00
  -12    8    6     -5.88      0.00
  -11    8    6      0.86      0.00
  -10    8    6      3.04      0.00
   -9    8    6     -2.89      0.00
   -8    8    6      3.50      0.00
   -7    8    6     -0.43      0.00
   -6    8    6      1.40      0.00
   -5    8    6      6.57      0.00
   -4    8    6     -3.99      0.00
   -3    8    6      6.85      0.00
   -2    8    6      3.37      0.00
   -1    8    6     -1.95      0.00
    0    8    6      6.52      0.00
    1    8    6     -2.80      0.00
    2    8    6      5.24      0.00
    3    8    6     -7.69      0.00
    4    8    6      6.82      0.00
    5    8    6    -11.89      0.00
    6    8    6      6.00      0.00
    7    8    6    -10.62      0.00
    8    8    6      0.52      0.00
    9    8    6     -2.23      0.00
   10    8    6     -3.20      0.00
   11    8    6      0.14      0.00
   12    8    6     -1.32      0.00
   13    8    6      1.81      0.00
   14    8    6      0.00      0.00
   15    8    6     -1.48      0.00
   16    8    6      3.16      0.00
   17    8    6      0.40      0.00
   18    8    6     -3.92      0.00
   19    8    6      6.10      0.00
   20    8    6     -5.37      0.00
   21    8    6      3.60      0.00
   22    8    6     -0.84      0.00
   23    8    6     -0.53      0.00
  -28    9    6     -1.94      0.00
  -27    9    6     -0.84      0.00
  -26    9    6     -1.98      0.00
  -25    9    6     -0.49      0.00
  -24    9    6     -2.64      0.00
  -23    9    6      1.68      0.00
  -22    9    6     -3.21      0.00
  -21    9    6      2.67      0.00
  -20    9    6     -1.06      0.00
  -19    9    6      5.22      0.00
  -18    9    6     -6.05      0.00
  -17    9    6      9.34      0.00
  -16    9    6     -3.62      0.00
  -15    9    6      2.42      0.00
  -14    9    6      0.84      0.00
  -13    9    6     -1.37      0.00
  -12    9    6      4.30      0.00
  -11    9    6     -3.86      0.00
  -10    9    6      1.87      0.00
   -9    9    6      0.24      0.00
   -8    9    6      1.40      0.00
   -7    9    6     -1.29      0.00
   -6    9    6      0.27      0.00
   -5    9    6      1.25      0.00
   -4    9    6      4.35      0.00
   -3    9    6     -7.49      0.00
   -2    9    6     10.08      0.00
   -1    9    6     -1.68      0.00
    0    9    6      2.59      0.00
    1    9    6     -1.26      0.00
    2    9    6      8.02      0.00
    3    9    6     -5.88      0.00
    4    9    6      3.87      0.00
    5    9    6     -2.16      0.00
    6    9    6     -0.31      0.00
    7    9    6      1.09      0.00
    8    9    6     -4.01      0.00
    9    9    6      3.21      0.00
   10    9    6     -0.88      0.00
   11    9    6      1.29      0.00
   12    9    6     -0.81      0.00
   13    9    6      0.55      0.00
   14    9    6      2.62      0.00
   15    9    6     -1.93      0.00
   16    9    6     -1.51      0.00
   17    9    6      6.95      0.00
   18    9    6     -6.11      0.00
   19    9    6      4.62      0.00
   20    9    6     -0.38      0.00
   21    9    6     -0.59      0.00
   22    9    6     -0.83      0.00
  -27   10    6     -0.41      0.00
  -26   10    6     -0.25      0.00
  -25   10    6      2.89      0.00
  -24   10    6     -1.00      0.00
  -23   10    6      2.96      0.00
  -22   10    6     -1.46      0.00
  -21   10    6      0.03      0.00
  -20   10    6     -3.16      0.00
  -19   10    6     -0.34      0.00
  -18   10    6     -1.93      0.00
  -17   10    6     -6.62      0.00
  -16   10    6      6.15      0.00
  -15   10    6     -5.10      0.00
  -14   10    6      2.33      0.00
  -13   10    6      0.09      0.00
  -12   10    6      3.47      0.00
  -11   10    6     -1.05      0.00
  -10   10    6      3.72      0.00
   -9   10    6     -1.70      0.00
   -8   10    6      5.70      0.00
   -7   10    6     -1.86      0.00
   -6   10    6      4.16      0.00
   -5   10    6     -1.68      0.00
   -4   10    6      5.36      0.00
   -3   10    6     -1.95      0.00
   -2   10    6     -0.89      0.00
   -1   10    6      2.33      0.00
    0   10    6     -0.45      0.00
    1   10    6     -3.98      0.00
    2   10    6      2.61      0.00
    3   10    6     -1.80      0.00
    4   10    6     -2.47      0.00
    5   10    6      1.62      0.00
    6   10    6     -5.55      0.00
    7   10    6      3.09      0.00
    8   10    6     -3.71      0.00
    9   10    6     -0.84      0.00
   10   10    6      1.21      0.00
   11   10    6     -0.60      0.00
   12   10    6      3.61      0.00
   13   10    6     -1.43      0.00
   14   10    6      4.39      0.00
   15   10    6      4.16      0.00
   16   10    6     -1.42      0.00
   17   10    6      4.52      0.00
   18   10    6      3.21      0.00
   19   10    6     -1.06      0.00
   20   10    6      3.38      0.00
   21   10    6      0.43      0.00
  -25   11    6      0.64      0.00
  -24   11    6      0.08      0.00
  -23   11    6     -0.03      0.00
  -22   11    6     -0.71      0.00
  -21   11    6      0.33      0.00
  -20   11    6      0.64      0.00
  -19   11    6     -2.82      0.00
  -18   11    6      5.21      0.00
  -17   11    6     -3.85      0.00
  -16   11    6      2.91      0.00
  -15   11    6      2.57      0.00
  -14   11    6      0.07      0.00
  -13   11    6     -0.36      0.00
  -12   11    6      4.39      0.00
  -11   11    6     -2.41      0.00
  -10   11    6      0.45      0.00
   -9   11    6     -0.62      0.00
   -8   11    6     -0.41      0.00
   -7   11    6     -0.53      0.00
   -6   11    6     -3.43      0.00
   -5   11    6      2.80      0.00
   -4   11    6     -3.21      0.00
   -3   11    6      1.95      0.00
   -2   11    6     -2.43      0.00
   -1   11    6      1.92      0.00
    0   11    6      0.08      0.00
    1   11    6     -1.73      0.00
    2   11    6     -1.45      0.00
    3   11    6      3.24      0.00
    4   11    6     -7.97      0.00
    5   11    6      3.47      0.00
    6   11    6     -3.47      0.00
    7   11    6     -3.13      0.00
    8   11    6      2.16      0.00
    9   11    6     -4.86      0.00
   10   11    6      1.80      0.00
   11   11    6     -3.18      0.00
   12   11    6      0.06      0.00
   13   11    6     -0.17      0.00
   14   11    6     -3.42      0.00
   15   11    6      2.05      0.00
   16   11    6     -0.15      0.00
   17   11    6     -1.55      0.00
   18   11    6      2.25      0.00
   19   11    6     -0.01      0.00
   20   11    6      0.18      0.00
  -24   12    6     -0.72      0.00
  -23   12    6      3.02      0.00
  -22   12    6     -2.39      0.00
  -21   12    6      0.57      0.00
  -20   12    6      0.38      0.00
  -19   12    6     -1.67      0.00
  -18   12    6     -0.68      0.00
  -17   12    6      0.21      0.00
  -16   12    6     -2.04      0.00
  -15   12    6      2.45      0.00
  -14   12    6     -0.48      0.00
  -13   12    6     -0.77      0.00
  -12   12    6      1.65      0.00
  -11   12    6      0.53      0.00
  -10   12    6     -0.35      0.00
   -9   12    6     -0.63      0.00
   -8   12    6      2.31      0.00
   -7   12    6      2.28      0.00
   -6   12    6     -0.60      0.00
   -5   12    6      3.15      0.00
   -4   12    6      2.57      0.00
   -3   12    6      2.34      0.00
   -2   12    6     -0.65      0.00
   -1   12    6      2.42      0.00
    0   12    6      1.42      0.00
    1   12    6      2.49      0.00
    2   12    6     -2.56      0.00
    3   12    6      5.18      0.00
    4   12    6      2.47      0.00
    5   12    6     -3.40      0.00
    6   12    6      5.19      0.00
    7   12    6     -2.29      0.00
    8   12    6      0.03      0.00
    9   12    6     -0.80      0.00
   10   12    6     -1.48      0.00
   11   12    6      1.18      0.00
   12   12    6     -1.25      0.00
   13   12    6      1.62      0.00
   14   12    6      3.17      0.00
   15   12    6     -0.90      0.00
   16   12    6      5.38      0.00
   17   12    6      0.61      0.00
   18   12    6      1.97      0.00
  -22   13    6      0.63      0.00
  -21   13    6     -2.65      0.00
  -20   13    6      1.39      0.00
  -19   13    6     -1.48      0.00
  -18   13    6      0.35      0.00
  -17   13    6      0.86      0.00
  -16   13    6     -1.75      0.00
  -15   13    6      4.00      0.00
  -14   13    6      0.89      0.00
  -13   13    6     -1.03      0.00
  -12   13    6      2.59      0.00
  -11   13    6     -0.94      0.00
  -10   13    6      0.38      0.00
   -9   13    6     -3.29      0.00
   -8   13    6     -1.18      0.00
   -7   13    6     -0.72      0.00
   -6   13    6     -4.11      0.00
   -5   13    6     -1.00      0.00
   -4   13    6     -2.74      0.00
   -3   13    6     -1.70      0.00
   -2   13    6     -0.60      0.00
   -1   13    6     -4.40      0.00
    0   13    6      0.37      0.00
    1   13    6     -2.79      0.00
    2   13    6      1.09      0.00
    3   13    6     -5.53      0.00
    4   13    6      2.38      0.00
    5   13    6     -0.21      0.00
    6   13    6     -3.41      0.00
    7   13    6      0.74      0.00
    8   13    6      0.52      0.00
    9   13    6     -2.86      0.00
   10   13    6     -0.06      0.00
   11   13    6     -2.82      0.00
   12   13    6      1.18      0.00
   13   13    6     -5.21      0.00
   14   13    6      1.24      0.00
   15   13    6     -1.35      0.00
   16   13    6     -2.38      0.00
   17   13    6      2.00      0.00
  -20   14    6      1.52      0.00
  -19   14    6      0.59      0.00
  -18   14    6     -0.25      0.00
  -17   14    6      4.15      0.00
  -16   14    6     -1.10      0.00
  -15   14    6      2.11      0.00
  -14   14    6      3.67      0.00
  -13   14    6     -0.44      0.00
  -12   14    6     -1.25      0.00
  -11   14    6      2.69      0.00
  -10   14    6     -2.85      0.00
   -9   14    6      1.07      0.00
   -8   14    6     -4.57      0.00
   -7   14    6      5.87      0.00
   -6   14    6     -3.56      0.00
   -5   14    6      0.76      0.00
   -4   14    6      5.00      0.00
   -3   14    6     -3.24      0.00
   -2   14    6      3.60      0.00
   -1   14    6     -0.10      0.00
    0   14    6      0.15      0.00
    1   14    6      1.14      0.00
    2   14    6     -1.30      0.00
    3   14    6      3.57      0.00
    4   14    6     -3.72      0.00
    5   14    6      0.66      0.00
    6   14    6      2.02      0.00
    7   14    6     -7.07      0.00
    8   14    6      1.34      0.00
    9   14    6     -2.67      0.00
   10   14    6     -2.78      0.00
   11   14    6     -1.75      0.00
   12   14    6     -0.49      0.00
   13   14    6      1.61      0.00
   14   14    6     -3.64      0.00
   15   14    6      4.43      0.00
  -18   15    6     -0.50      0.00
  -17   15    6      0.74      0.00
  -16   15    6      1.69      0.00
  -15   15    6     -0.50      0.00
  -14   15    6      1.34      0.00
  -13   15    6      2.53      0.00
  -12   15    6     -2.18      0.00
  -11   15    6      0.52      0.00
  -10   15    6     -0.61      0.00
   -9   15    6     -0.11      0.00
   -8   15    6     -4.12      0.00
   -7   15    6     -2.02      0.00
   -6   15    6      3.55      0.00
   -5   15    6     -9.46      0.00
   -4   15    6      2.54      0.00
   -3   15    6     -0.85      0.00
   -2   15    6     -5.42      0.00
   -1   15    6      2.64      0.00
    0   15    6     -4.55      0.00
    1   15    6      2.19      0.00
    2   15    6     -1.65      0.00
    3   15    6     -0.33      0.00
    4   15    6      3.38      0.00
    5   15    6     -2.08      0.00
    6   15    6      2.79      0.00
    7   15    6      3.31      0.00
    8   15    6     -3.41      0.00
    9   15    6      5.35      0.00
   10   15    6     -0.88      0.00
   11   15    6      1.24      0.00
   12   15    6     -1.38      0.00
  -15   16    6      2.44      0.00
  -14   16    6      0.72      0.00
  -13   16    6      0.81      0.00
  -12   16    6      2.00      0.00
  -11   16    6     -1.92      0.00
  -10   16    6      0.38      0.00
   -9   16    6     -0.87      0.00
   -8   16    6      1.36      0.00
   -7   16    6     -5.40      0.00
   -6   16    6      4.18      0.00
   -5   16    6     -0.78      0.00
   -4   16    6     -3.61      0.00
   -3   16    6      3.61      0.00
   -2   16    6     -2.36      0.00
   -1   16    6     -0.91      0.00
    0   16    6      1.26      0.00
    1   16    6     -3.40      0.00
    2   16    6      1.88      0.00
    3   16    6     -1.27      0.00
    4   16    6     -1.66      0.00
    5   16    6      1.08      0.00
    6   16    6     -4.07      0.00
    7   16    6      1.22      0.00
    8   16    6     -3.28      0.00
    9   16    6     -2.75      0.00
  -11   17    6      0.79      0.00
  -10   17    6     -1.44      0.00
   -9   17    6      0.23      0.00
   -8   17    6     -0.17      0.00
   -7   17    6     -0.48      0.00
   -6   17    6     -2.88      0.00
   -5   17    6      2.33      0.00
   -4   17    6     -2.86      0.00
   -3   17    6     -1.02      0.00
   -2   17    6      1.60      0.00
   -1   17    6     -3.23      0.00
    0   17    6      2.44      0.00
    1   17    6     -0.94      0.00
    2   17    6      0.78      0.00
    3   17    6      0.07      0.00
    4   17    6      2.64      0.00
    5   17    6     -1.38      0.00
  -32    1    7     -0.07      0.00
  -31    1    7      1.22      0.00
  -30    1    7     -2.64      0.00
  -29    1    7      3.38      0.00
  -28    1    7     -3.18      0.00
  -27    1    7      2.21      0.00
  -26    1    7     -1.05      0.00
  -25    1    7     -0.58      0.00
  -24    1    7     -1.11      0.00
  -23    1    7      1.24      0.00
  -22    1    7     -0.74      0.00
  -21    1    7      0.96      0.00
  -20    1    7     -0.83      0.00
  -19    1    7      2.93      0.00
  -18    1    7     -2.52      0.00
  -17    1    7      0.93      0.00
  -16    1    7     -3.01      0.00
  -15    1    7      0.90      0.00
  -14    1    7     -0.89      0.00
  -13    1    7      1.44      0.00
  -12    1    7     -3.12      0.00
  -11    1    7     10.61      0.00
  -10    1    7     -9.92      0.00
   -9    1    7      9.07      0.00
   -8    1    7     -6.63      0.00
   -7    1    7      5.02      0.00
   -6    1    7     -7.02      0.00
   -5    1    7     14.14      0.00
   -4    1    7     -3.69      0.00
   -3    1    7     16.49      0.00
   -2    1    7      4.98      0.00
   -1    1    7     18.46      0.00
    0    1    7     -2.55      0.00
    1    1    7     12.47      0.00
    2    1    7     -7.29      0.00
    3    1    7      3.56      0.00
    4    1    7    -13.89      0.00
    5    1    7      0.08      0.00
    6    1    7     -5.81      0.00
    7    1    7     -2.21      0.00
    8    1    7      1.69      0.00
    9    1    7     -2.75      0.00
   10    1    7      5.21      0.00
   11    1    7      0.90      0.00
   12    1    7     -3.52      0.00
   13    1    7      1.87      0.00
   14    1    7      1.36      0.00
   15    1    7     -4.18      0.00
   16    1    7      3.18      0.00
   17    1    7     -3.49      0.00
   18    1    7      2.01      0.00
   19    1    7     -2.41      0.00
   20    1    7     -3.08      0.00
   21    1    7     -1.74      0.00
   22    1    7     -1.62      0.00
   23    1    7     -3.18      0.00
   24    1    7      0.16      0.00
   25    1    7     -0.72      0.00
  -32    2    7     -2.24      0.00
  -31    2    7      4.92      0.00
  -30    2    7     -1.19      0.00
  -29    2    7      2.19      0.00
  -28    2    7      3.03      0.00
  -27    2    7     -1.17      0.00
  -26    2    7      5.83      0.00
  -25    2    7     -0.89      0.00
  -24    2    7      2.20      0.00
  -23    2    7      0.30      0.00
  -22    2    7      1.47      0.00
  -21    2    7     -0.04      0.00
  -20    2    7     -0.81      0.00
  -19    2    7     -1.04      0.00
  -18    2    7      2.40      0.00
  -17    2    7     -2.39      0.00
  -16    2    7      1.88      0.00
  -15    2    7     -2.20      0.00
  -14    2    7     -0.93      0.00
  -13    2    7      4.25      0.00
  -12    2    7    -14.14      0.00
  -11    2    7      7.85      0.00
  -10    2    7    -10.19      0.00
   -9    2    7     -1.73      0.00
   -8    2    7     -5.19      0.00
   -7    2    7      2.37      0.00
   -6    2    7     -8.72      0.00
   -5    2    7      4.01      0.00
   -4    2    7     -1.68      0.00
   -3    2    7     -0.40      0.00
   -2    2    7     -4.95      0.00
   -1    2    7      7.62      0.00
    0    2    7     -7.78      0.00
    1    2    7      5.66      0.00
    2    2    7     -6.28      0.00
    3    2    7      7.42      0.00
    4    2    7     -2.15      0.00
    5    2    7     -1.19      0.00
    6    2    7      2.31      0.00
    7    2    7     -1.05      0.00
    8    2    7     -0.22      0.00
    9    2    7      0.29      0.00
   10    2    7     -6.69      0.00
   11    2    7      7.66      0.00
   12    2    7     -4.51      0.00
   13    2    7     -1.67      0.00
   14    2    7      3.04      0.00
   15    2    7      0.16      0.00
   16    2    7     -1.44      0.00
   17    2    7      3.45      0.00
   18    2    7     -4.57      0.00
   19    2    7      5.57      0.00
   20    2    7     -3.11      0.00
   21    2    7      0.53      0.00
   22    2    7     -1.20      0.00
   23    2    7      1.20      0.00
   24    2    7     -3.10      0.00
   25    2    7      1.72      0.00
  -32    3    7     -0.57      0.00
  -31    3    7     -2.60      0.00
  -30    3    7      5.55      0.00
  -29    3    7     -5.78      0.00
  -28    3    7      6.75      0.00
  -27    3    7     -5.92      0.00
  -26    3    7      5.35      0.00
  -25    3    7     -0.30      0.00
  -24    3    7      0.07      0.00
  -23    3    7      3.07      0.00
  -22    3    7      0.50      0.00
  -21    3    7      3.26      0.00
  -20    3    7      2.50      0.00
  -19    3    7     -0.78      0.00
  -18    3    7      2.76      0.00
  -17    3    7     -3.93      0.00
  -16    3    7      1.25      0.00
  -15    3    7     -5.53      0.00
  -14    3    7     -2.59      0.00
  -13    3    7     -0.15      0.00
  -12    3    7      3.93      0.00
  -11    3    7     -8.74      0.00
  -10    3    7     19.48      0.00
   -9    3    7    -12.19      0.00
   -8    3    7     18.39      0.00
   -7    3    7    -10.38      0.00
   -6    3    7     17.62      0.00
   -5    3    7    -17.03      0.00
   -4    3    7     19.09      0.00
   -3    3    7    -14.86      0.00
   -2    3    7      9.00      0.00
   -1    3    7    -12.00      0.00
    0    3    7      7.39      0.00
    1    3    7    -17.89      0.00
    2    3    7      7.58      0.00
    3    3    7    -21.57      0.00
    4    3    7     10.41      0.00
    5    3    7    -14.44      0.00
    6    3    7      4.69      0.00
    7    3    7     -1.64      0.00
    8    3    7      1.15      0.00
    9    3    7      5.10      0.00
   10    3    7     -4.22      0.00
   11    3    7      2.09      0.00
   12    3    7     -1.39      0.00
   13    3    7     -0.78      0.00
   14    3    7     -4.91      0.00
   15    3    7      4.90      0.00
   16    3    7     -5.31      0.00
   17    3    7      6.12      0.00
   18    3    7     -1.77      0.00
   19    3    7      0.43      0.00
   20    3    7      0.22      0.00
   21    3    7      0.48      0.00
   22    3    7     -4.52      0.00
   23    3    7      0.25      0.00
   24    3    7     -3.01      0.00
   25    3    7      0.59      0.00
  -31    4    7     -3.42      0.00
  -30    4    7      2.34      0.00
  -29    4    7      0.63      0.00
  -28    4    7      0.94      0.00
  -27    4    7      3.59      0.00
  -26    4    7     -4.00      0.00
  -25    4    7     10.41      0.00
  -24    4    7     -5.62      0.00
  -23    4    7      7.03      0.00
  -22    4    7     -1.26      0.00
  -21    4    7      2.98      0.00
  -20    4    7     -0.92      0.00
  -19    4    7      1.04      0.00
  -18    4    7      0.11      0.00
  -17    4    7     -1.21      0.00
  -16    4    7     -0.62      0.00
  -15    4    7      1.19      0.00
  -14    4    7     -1.60      0.00
  -13    4    7     -5.51      0.00
  -12    4    7      8.08      0.00
  -11    4    7    -14.11      0.00
  -10    4    7      9.69      0.00
   -9    4    7    -11.10      0.00
   -8    4    7      8.00      0.00
   -7    4    7     -9.65      0.00
   -6    4    7     11.40      0.00
   -5    4    7     -9.93      0.00
   -4    4    7      7.31      0.00
   -3    4    7     -1.03      0.00
   -2    4    7      0.03      0.00
   -1    4    7     -2.58      0.00
    0    4    7      7.43      0.00
    1    4    7     -8.09      0.00
    2    4    7      8.07      0.00
    3    4    7     -1.79      0.00
    4    4    7      0.09      0.00
    5    4    7      4.72      0.00
    6    4    7     -3.65      0.00
    7    4    7      2.68      0.00
    8    4    7     -1.63      0.00
    9    4    7     -0.35      0.00
   10    4    7      0.44      0.00
   11    4    7     -1.41      0.00
   12    4    7      1.74      0.00
   13    4    7     -0.77      0.00
   14    4    7      0.54      0.00
   15    4    7     -0.01      0.00
   16    4    7      1.90      0.00
   17    4    7     -5.23      0.00
   18    4    7      5.78      0.00
   19    4    7     -4.52      0.00
   20    4    7      1.44      0.00
   21    4    7     -3.48      0.00
   22    4    7      4.32      0.00
   23    4    7     -7.32      0.00
   24    4    7      3.13      0.00
   25    4    7     -4.16      0.00
  -31    5    7      2.52      0.00
  -30    5    7     -4.30      0.00
  -29    5    7      3.11      0.00
  -28    5    7     -5.08      0.00
  -27    5    7      6.23      0.00
  -26    5    7     -6.24      0.00
  -25    5    7      4.30      0.00
  -24    5    7      1.49      0.00
  -23    5    7     -2.76      0.00
  -22    5    7      5.91      0.00
  -21    5    7     -1.27      0.00
  -20    5    7      5.98      0.00
  -19    5    7     -2.96      0.00
  -18    5    7      6.07      0.00
  -17    5    7     -0.23      0.00
  -16    5    7     -3.45      0.00
  -15    5    7      1.10      0.00
  -14    5    7     -3.30      0.00
  -13    5    7     -2.54      0.00
  -12    5    7     -2.39      0.00
  -11    5    7      3.30      0.00
  -10    5    7     -3.38      0.00
   -9    5    7      9.71      0.00
   -8    5    7     -3.23      0.00
   -7    5    7     11.88      0.00
   -6    5    7     -6.79      0.00
   -5    5    7     16.79      0.00
   -4    5    7    -17.93      0.00
   -3    5    7     17.53      0.00
   -2    5    7    -14.49      0.00
   -1    5    7      4.44      0.00
    0    5    7     -9.12      0.00
    1    5    7      5.77      0.00
    2    5    7    -14.47      0.00
    3    5    7      8.63      0.00
    4    5    7     -9.10      0.00
    5    5    7      3.45      0.00
    6    5    7      0.02      0.00
    7    5    7     -1.88      0.00
    8    5    7      3.00      0.00
    9    5    7     -2.02      0.00
   10    5    7     -0.40      0.00
   11    5    7     -4.24      0.00
   12    5    7     -0.22      0.00
   13    5    7     -4.58      0.00
   14    5    7      0.40      0.00
   15    5    7     -5.86      0.00
   16    5    7      6.78      0.00
   17    5    7     -5.05      0.00
   18    5    7      3.63      0.00
   19    5    7     -1.23      0.00
   20    5    7      3.69      0.00
   21    5    7     -5.77      0.00
   22    5    7      3.55      0.00
   23    5    7     -3.33      0.00
   24    5    7     -1.80      0.00
  -30    6    7     -0.46      0.00
  -29    6    7     -0.12      0.00
  -28    6    7     -0.92      0.00
  -27    6    7     -2.15      0.00
  -26    6    7      2.73      0.00
  -25    6    7     -4.84      0.00
  -24    6    7      6.66      0.00
  -23    6    7     -3.79      0.00
  -22    6    7      3.61      0.00
  -21    6    7      0.27      0.00
  -20    6    7      3.49      0.00
  -19    6    7      0.06      0.00
  -18    6    7     -3.01      0.00
  -17    6    7      7.37      0.00
  -16    6    7     -7.04      0.00
  -15    6    7      4.21      0.00
  -14    6    7     -4.80      0.00
  -13    6    7      5.19      0.00
  -12    6    7     -6.53      0.00
  -11    6    7      7.37      0.00
  -10    6    7     -7.32      0.00
   -9    6    7     10.89      0.00
   -8    6    7     -9.25      0.00
   -7    6    7     14.74      0.00
   -6    6    7    -12.84      0.00
   -5    6    7     15.91      0.00
   -4    6    7     -8.42      0.00
   -3    6    7      5.32      0.00
   -2    6    7      0.85      0.00
   -1    6    7      1.31      0.00
    0    6    7      1.36      0.00
    1    6    7      0.84      0.00
    2    6    7      5.85      0.00
    3    6    7     -4.62      0.00
    4    6    7      9.61      0.00
    5    6    7     -8.07      0.00
    6    6    7      8.72      0.00
    7    6    7     -5.52      0.00
    8    6    7      2.87      0.00
    9    6    7     -2.06      0.00
   10    6    7      3.41      0.00
   11    6    7     -2.64      0.00
   12    6    7      3.35      0.00
   13    6    7     -3.47      0.00
   14    6    7      4.92      0.00
   15    6    7     -3.70      0.00
   16    6    7     -1.32      0.00
   17    6    7      3.22      0.00
   18    6    7     -4.72      0.00
   19    6    7      3.13      0.00
   20    6    7     -4.72      0.00
   21    6    7      4.41      0.00
   22    6    7     -7.70      0.00
   23    6    7      5.92      0.00
   24    6    7     -9.16      0.00
  -30    7    7     -0.67      0.00
  -29    7    7     -3.50      0.00
  -28    7    7      3.49      0.00
  -27    7    7     -3.27      0.00
  -26    7    7      1.06      0.00
  -25    7    7     -0.24      0.00
  -24    7    7     -0.12      0.00
  -23    7    7      2.60      0.00
  -22    7    7     -4.47      0.00
  -21    7    7      3.40      0.00
  -20    7    7     -3.68      0.00
  -19    7    7      6.68      0.00
  -18    7    7     -7.36      0.00
  -17    7    7      8.03      0.00
  -16    7    7     -3.02      0.00
  -15    7    7      3.96      0.00
  -14    7    7     -2.86      0.00
  -13    7    7      2.08      0.00
  -12    7    7     -1.97      0.00
  -11    7    7      0.70      0.00
  -10    7    7     -1.15      0.00
   -9    7    7      0.61      0.00
   -8    7    7      2.12      0.00
   -7    7    7      0.20      0.00
   -6    7    7      6.37      0.00
   -5    7    7     -4.24      0.00
   -4    7    7     11.50      0.00
   -3    7    7     -5.45      0.00
   -2    7    7     11.06      0.00
   -1    7    7     -6.94      0.00
    0    7    7     11.82      0.00
    1    7    7     -5.11      0.00
    2    7    7      3.69      0.00
    3    7    7     -0.93      0.00
    4    7    7     -0.06      0.00
    5    7    7     -0.72      0.00
    6    7    7     -6.27      0.00
    7    7    7      3.77      0.00
    8    7    7     -8.01      0.00
    9    7    7      2.25      0.00
   10    7    7     -7.09      0.00
   11    7    7      3.11      0.00
   12    7    7     -4.78      0.00
   13    7    7      1.79      0.00
   14    7    7     -6.37      0.00
   15    7    7      7.58      0.00
   16    7    7     -7.83      0.00
   17    7    7      4.13      0.00
   18    7    7     -3.55      0.00
   19    7    7      2.70      0.00
   20    7    7     -3.02      0.00
   21    7    7      1.16      0.00
   22    7    7     -1.95      0.00
   23    7    7      1.16      0.00
  -29    8    7     -1.93      0.00
  -28    8    7     -3.14      0.00
  -27    8    7      2.15      0.00
  -26    8    7     -3.95      0.00
  -25    8    7     -1.23      0.00
  -24    8    7     -0.70      0.00
  -23    8    7      0.55      0.00
  -22    8    7      0.39      0.00
  -21    8    7     -0.58      0.00
  -20    8    7      2.72      0.00
  -19    8    7      0.95      0.00
  -18    8    7      1.78      0.00
  -17    8    7     -0.34      0.00
  -16    8    7      3.18      0.00
  -15    8    7     -2.77      0.00
  -14    8    7      4.88      0.00
  -13    8    7     -5.40      0.00
  -12    8    7      6.18      0.00
  -11    8    7     -6.64      0.00
  -10    8    7      8.45      0.00
   -9    8    7     -7.85      0.00
   -8    8    7      8.32      0.00
   -7    8    7     -6.30      0.00
   -6    8    7      7.72      0.00
   -5    8    7     -4.72      0.00
   -4    8    7      5.94      0.00
   -3    8    7     -3.05      0.00
   -2    8    7      6.26      0.00
   -1    8    7      2.33      0.00
    0    8    7     -5.45      0.00
    1    8    7     15.12      0.00
    2    8    7     -9.93      0.00
    3    8    7      9.32      0.00
    4    8    7     -7.34      0.00
    5    8    7     10.37      0.00
    6    8    7    -11.36      0.00
    7    8    7      8.20      0.00
    8    8    7     -6.64      0.00
    9    8    7      6.71      0.00
   10    8    7     -5.24      0.00
   11    8    7      4.19      0.00
   12    8    7     -1.60      0.00
   13    8    7      4.02      0.00
   14    8    7     -3.76      0.00
   15    8    7      1.85      0.00
   16    8    7      1.69      0.00
   17    8    7     -1.55      0.00
   18    8    7      1.70      0.00
   19    8    7     -1.02      0.00
   20    8    7      2.46      0.00
   21    8    7     -2.71      0.00
   22    8    7      0.92      0.00
  -28    9    7     -2.70      0.00
  -27    9    7      0.87      0.00
  -26    9    7      1.84      0.00
  -25    9    7     -0.36      0.00
  -24    9    7      0.60      0.00
  -23    9    7      0.29      0.00
  -22    9    7      0.91      0.00
  -21    9    7     -4.89      0.00
  -20    9    7      1.05      0.00
  -19    9    7     -4.53      0.00
  -18    9    7      0.31      0.00
  -17    9    7     -5.16      0.00
  -16    9    7      5.84      0.00
  -15    9    7     -5.91      0.00
  -14    9    7      6.62      0.00
  -13    9    7     -2.04      0.00
  -12    9    7      4.56      0.00
  -11    9    7     -0.74      0.00
  -10    9    7      2.31      0.00
   -9    9    7      2.44      0.00
   -8    9    7     -1.31      0.00
   -7    9    7      4.36      0.00
   -6    9    7     -1.88      0.00
   -5    9    7      4.09      0.00
   -4    9    7     -1.73      0.00
   -3    9    7      5.53      0.00
   -2    9    7     -8.18      0.00
   -1    9    7     13.39      0.00
    0    9    7    -11.58      0.00
    1    9    7      5.49      0.00
    2    9    7     -0.90      0.00
    3    9    7     -1.42      0.00
    4    9    7     -4.08      0.00
    5    9    7     -0.29      0.00
    6    9    7     -1.26      0.00
    7    9    7     -5.89      0.00
    8    9    7      1.03      0.00
    9    9    7     -3.79      0.00
   10    9    7      3.49      0.00
   11    9    7     -4.76      0.00
   12    9    7      4.88      0.00
   13    9    7     -0.71      0.00
   14    9    7      3.54      0.00
   15    9    7     -1.58      0.00
   16    9    7      4.10      0.00
   17    9    7     -0.45      0.00
   18    9    7      1.42      0.00
   19    9    7     -0.31      0.00
   20    9    7      1.68      0.00
   21    9    7     -0.33      0.00
  -27   10    7     -2.64      0.00
  -26   10    7      2.09      0.00
  -25   10    7     -2.70      0.00
  -24   10    7      1.77      0.00
  -23   10    7     -2.32      0.00
  -22   10    7      3.61      0.00
  -21   10    7     -3.03      0.00
  -20   10    7      1.80      0.00
  -19   10    7      0.67      0.00
  -18   10    7      1.54      0.00
  -17   10    7     -0.59      0.00
  -16   10    7      1.56      0.00
  -15   10    7      4.18      0.00
  -14   10    7     -3.71      0.00
  -13   10    7      5.78      0.00
  -12   10    7     -3.43      0.00
  -11   10    7      4.37      0.00
  -10   10    7     -5.66      0.00
   -9   10    7      6.28      0.00
   -8   10    7     -8.18      0.00
   -7   10    7      6.37      0.00
   -6   10    7     -6.12      0.00
   -5   10    7      5.00      0.00
   -4   10    7     -4.96      0.00
   -3   10    7      6.66      0.00
   -2   10    7     -2.94      0.00
   -1   10    7      0.86      0.00
    0   10    7      6.53      0.00
    1   10    7     -7.88      0.00
    2   10    7      7.85      0.00
    3   10    7     -7.05      0.00
    4   10    7      5.23      0.00
    5   10    7     -9.96      0.00
    6   10    7      7.36      0.00
    7   10    7     -8.78      0.00
    8   10    7      4.40      0.00
    9   10    7     -6.46      0.00
   10   10    7      5.55      0.00
   11   10    7     -4.13      0.00
   12   10    7     -0.02      0.00
   13   10    7      1.71      0.00
   14   10    7     -0.65      0.00
   15   10    7      0.49      0.00
   16   10    7     -0.37      0.00
   17   10    7      3.63      0.00
   18   10    7     -1.34      0.00
   19   10    7      2.14      0.00
   20   10    7     -0.97      0.00
  -26   11    7      2.69      0.00
  -25   11    7     -0.47      0.00
  -24   11    7     -0.89      0.00
  -23   11    7      1.31      0.00
  -22   11    7     -0.62      0.00
  -21   11    7      0.13      0.00
  -20   11    7     -4.69      0.00
  -19   11    7      1.70      0.00
  -18   11    7     -5.71      0.00
  -17   11    7      2.59      0.00
  -16   11    7     -6.27      0.00
  -15   11    7      4.28      0.00
  -14   11    7     -1.09      0.00
  -13   11    7     -0.28      0.00
  -12   11    7      3.21      0.00
  -11   11    7      0.79      0.00
  -10   11    7     -0.11      0.00
   -9   11    7      3.06      0.00
   -8   11    7      1.64      0.00
   -7   11    7     -1.96      0.00
   -6   11    7      6.52      0.00
   -5   11    7     -4.34      0.00
   -4   11    7      6.99      0.00
   -3   11    7     -6.43      0.00
   -2   11    7      8.94      0.00
   -1   11    7     -8.56      0.00
    0   11    7      9.57      0.00
    1   11    7     -7.59      0.00
    2   11    7      7.45      0.00
    3   11    7     -3.91      0.00
    4   11    7      5.00      0.00
    5   11    7     -3.21      0.00
    6   11    7      2.74      0.00
    7   11    7     -1.42      0.00
    8   11    7      0.34      0.00
    9   11    7     -1.02      0.00
   10   11    7     -1.65      0.00
   11   11    7      4.41      0.00
   12   11    7     -3.41      0.00
   13   11    7      3.41      0.00
   14   11    7      2.27      0.00
   15   11    7      2.83      0.00
   16   11    7      1.33      0.00
   17   11    7      2.78      0.00
   18   11    7      3.50      0.00
   19   11    7      0.86      0.00
  -24   12    7     -3.91      0.00
  -23   12    7      1.03      0.00
  -22   12    7      0.43      0.00
  -21   12    7      0.73      0.00
  -20   12    7     -3.39      0.00
  -19   12    7      2.07      0.00
  -18   12    7     -1.24      0.00
  -17   12    7     -0.12      0.00
  -16   12    7      2.89      0.00
  -15   12    7     -2.59      0.00
  -14   12    7      6.55      0.00
  -13   12    7     -2.97      0.00
  -12   12    7      2.71      0.00
  -11   12    7     -0.30      0.00
  -10   12    7      1.19      0.00
   -9   12    7     -6.61      0.00
   -8   12    7      6.42      0.00
   -7   12    7    -10.07      0.00
   -6   12    7      4.98      0.00
   -5   12    7     -6.96      0.00
   -4   12    7      2.65      0.00
   -3   12    7     -3.60      0.00
   -2   12    7      0.17      0.00
   -1   12    7     -2.27      0.00
    0   12    7     -0.64      0.00
    1   12    7      0.25      0.00
    2   12    7     -5.61      0.00
    3   12    7      2.89      0.00
    4   12    7     -5.00      0.00
    5   12    7      0.99      0.00
    6   12    7     -4.89      0.00
    7   12    7      1.87      0.00
    8   12    7     -5.01      0.00
    9   12    7      1.37      0.00
   10   12    7     -4.78      0.00
   11   12    7     -0.39      0.00
   12   12    7     -0.97      0.00
   13   12    7     -3.52      0.00
   14   12    7      0.68      0.00
   15   12    7     -2.57      0.00
   16   12    7      2.47      0.00
   17   12    7     -2.64      0.00
   18   12    7      1.41      0.00
  -22   13    7      0.75      0.00
  -21   13    7      2.01      0.00
  -20   13    7     -1.91      0.00
  -19   13    7     -0.09      0.00
  -18   13    7      2.43      0.00
  -17   13    7     -1.30      0.00
  -16   13    7      2.76      0.00
  -15   13    7      0.01      0.00
  -14   13    7      1.31      0.00
  -13   13    7      2.25      0.00
  -12   13    7     -1.45      0.00
  -11   13    7      0.12      0.00
  -10   13    7      0.79      0.00
   -9   13    7     -0.66      0.00
   -8   13    7     -2.89      0.00
   -7   13    7      5.28      0.00
   -6   13    7     -4.95      0.00
   -5   13    7      7.73      0.00
   -4   13    7     -5.44      0.00
   -3   13    7      8.26      0.00
   -2   13    7     -3.00      0.00
   -1   13    7      5.72      0.00
    0   13    7     -3.04      0.00
    1   13    7      7.08      0.00
    2   13    7     -1.84      0.00
    3   13    7      2.88      0.00
    4   13    7      0.77      0.00
    5   13    7      1.48      0.00
    6   13    7     -1.11      0.00
    7   13    7     -1.25      0.00
    8   13    7     -0.13      0.00
    9   13    7     -3.61      0.00
   10   13    7     -0.08      0.00
   11   13    7     -2.54      0.00
   12   13    7      1.04      0.00
   13   13    7     -2.05      0.00
   14   13    7      3.60      0.00
   15   13    7     -1.11      0.00
   16   13    7      1.58      0.00
  -21   14    7      0.50      0.00
  -20   14    7      0.68      0.00
  -19   14    7     -2.51      0.00
  -18   14    7      1.31      0.00
  -17   14    7      0.00      0.00
  -16   14    7      0.62      0.00
  -15   14    7      1.58      0.00
  -14   14    7      0.47      0.00
  -13   14    7      1.28      0.00
  -12   14    7      0.51      0.00
  -11   14    7      0.44      0.00
  -10   14    7     -4.44      0.00
   -9   14    7      4.06      0.00
   -8   14    7     -7.13      0.00
   -7   14    7      1.55      0.00
   -6   14    7     -4.49      0.00
   -5   14    7      0.74      0.00
   -4   14    7     -3.61      0.00
   -3   14    7     -0.95      0.00
   -2   14    7     -2.03      0.00
   -1   14    7     -0.47      0.00
    0   14    7     -2.48      0.00
    1   14    7     -1.48      0.00
    2   14    7      0.97      0.00
    3   14    7     -2.45      0.00
    4   14    7      1.68      0.00
    5   14    7     -1.43      0.00
    6   14    7      2.14      0.00
    7   14    7     -0.74      0.00
    8   14    7     -0.99      0.00
    9   14    7      3.10      0.00
   10   14    7     -4.51      0.00
   11   14    7      1.58      0.00
   12   14    7     -0.95      0.00
   13   14    7     -1.38      0.00
   14   14    7     -1.68      0.00
  -18   15    7     -0.24      0.00
  -17   15    7      3.83      0.00
  -16   15    7      0.33      0.00
  -15   15    7      3.20      0.00
  -14   15    7      1.73      0.00
  -13   15    7      1.59      0.00
  -12   15    7     -0.93      0.00
  -11   15    7      2.80      0.00
  -10   15    7     -2.68      0.00
   -9   15    7     -1.75      0.00
   -8   15    7      2.95      0.00
   -7   15    7     -5.74      0.00
   -6   15    7      4.38      0.00
   -5   15    7     -3.77      0.00
   -4   15    7      3.08      0.00
   -3   15    7     -1.72      0.00
   -2   15    7      1.45      0.00
   -1   15    7     -1.11      0.00
    0   15    7      1.46      0.00
    1   15    7     -2.15      0.00
    2   15    7      1.39      0.00
    3   15    7     -1.31      0.00
    4   15    7     -1.83      0.00
    5   15    7      1.37      0.00
    6   15    7     -6.10      0.00
    7   15    7      3.68      0.00
    8   15    7     -8.30      0.00
    9   15    7      1.90      0.00
   10   15    7     -2.24      0.00
   11   15    7     -3.11      0.00
   12   15    7      0.24      0.00
  -15   16    7      0.85      0.00
  -14   16    7     -0.06      0.00
  -13   16    7      3.12      0.00
  -12   16    7     -2.52      0.00
  -11   16    7      0.77      0.00
  -10   16    7      1.12      0.00
   -9   16    7     -4.29      0.00
   -8   16    7      3.54      0.00
   -7   16    7     -4.35      0.00
   -6   16    7      1.48      0.00
   -5   16    7     -0.96      0.00
   -4   16    7      0.30      0.00
   -3   16    7     -2.20      0.00
   -2   16    7      2.58      0.00
   -1   16    7     -3.23      0.00
    0   16    7      2.66      0.00
    1   16    7     -2.27      0.00
    2   16    7      1.41      0.00
    3   16    7      1.65      0.00
    4   16    7     -0.78      0.00
    5   16    7      2.54      0.00
    6   16    7      1.54      0.00
    7   16    7     -0.05      0.00
    8   16    7      5.37      0.00
  -10   17    7      2.43      0.00
   -9   17    7     -2.74      0.00
   -8   17    7      1.02      0.00
   -7   17    7      0.25      0.00
   -6   17    7     -2.40      0.00
   -5   17    7      1.35      0.00
   -4   17    7      0.31      0.00
   -3   17    7     -1.11      0.00
   -2   17    7      0.65      0.00
   -1   17    7      0.07      0.00
    0   17    7      0.58      0.00
    1   17    7      0.34      0.00
    2   17    7      0.04      0.00
    3   17    7      0.48      0.00
    4   17    7      1.78      0.00
  -32    0    8     -4.23      0.00
  -31    0    8      4.95      0.00
  -30    0    8     -1.56      0.00
  -29    0    8     -4.84      0.00
  -28    0    8      2.70      0.00
  -27    0    8      0.20      0.00
  -26    0    8     -3.13      0.00
  -25    0    8     -0.31      0.00
  -24    0    8      0.11      0.00
  -23    0    8     -1.63      0.00
  -22    0    8      3.48      0.00
  -21    0    8     -5.71      0.00
  -20    0    8      2.18      0.00
  -19    0    8      5.84      0.00
  -18    0    8     -8.18      0.00
  -17    0    8      1.97      0.00
  -16    0    8     -0.16      0.00
  -15    0    8      7.26      0.00
  -14    0    8    -23.72      0.00
  -13    0    8     36.32      0.00
  -12    0    8    -42.40      0.00
  -11    0    8     38.77      0.00
  -10    0    8    -22.16      0.00
   -9    0    8     -4.31      0.00
   -8    0    8     18.57      0.00
   -7    0    8    -21.06      0.00
   -6    0    8     16.56      0.00
   -5    0    8    -15.00      0.00
   -4    0    8     18.82      0.00
   -3    0    8      8.08      0.00
   -2    0    8    -18.43      0.00
   -1    0    8     34.92      0.00
    0    0    8    -17.25      0.00
    1    0    8      0.25      0.00
    2    0    8     11.29      0.00
    3    0    8    -35.36      0.00
    4    0    8     28.33      0.00
    5    0    8    -31.48      0.00
    6    0    8     10.47      0.00
    7    0    8     -9.92      0.00
    8    0    8     10.23      0.00
    9    0    8     -7.23      0.00
   10    0    8      7.33      0.00
   11    0    8     -4.48      0.00
   12    0    8      5.78      0.00
   13    0    8     -1.20      0.00
   14    0    8     -4.02      0.00
   15    0    8      2.94      0.00
   16    0    8     -3.59      0.00
   17    0    8      2.91      0.00
   18    0    8     -7.27      0.00
   19    0    8     -1.23      0.00
   20    0    8      1.05      0.00
   21    0    8     -7.19      0.00
   22    0    8     -0.05      0.00
   23    0    8     -2.11      0.00
   24    0    8     -1.31      0.00
   25    0    8      3.31      0.00
  -32    1    8     -1.49      0.00
  -31    1    8     -1.18      0.00
  -30    1    8      5.87      0.00
  -29    1    8     -1.38      0.00
  -28    1    8     -0.79      0.00
  -27    1    8      4.01      0.00
  -26    1    8      0.45      0.00
  -25    1    8      0.22      0.00
  -24    1    8      0.99      0.00
  -23    1    8     -0.05      0.00
  -22    1    8     -1.13      0.00
  -21    1    8      6.49      0.00
  -20    1    8    -13.25      0.00
  -19    1    8     13.38      0.00
  -18    1    8     -8.83      0.00
  -17    1    8      8.18      0.00
  -16    1    8    -15.37      0.00
  -15    1    8     24.81      0.00
  -14    1    8    -27.29      0.00
  -13    1    8     18.51      0.00
  -12    1    8     -6.62      0.00
  -11    1    8    -14.74      0.00
  -10    1    8     24.25      0.00
   -9    1    8    -28.88      0.00
   -8    1    8     12.59      0.00
   -7    1    8     -4.31      0.00
   -6    1    8     -4.39      0.00
   -5    1    8      8.77      0.00
   -4    1    8    -24.38      0.00
   -3    1    8     31.84      0.00
   -2    1    8    -26.29      0.00
   -1    1    8      6.04      0.00
    0    1    8     10.35      0.00
    1    1    8    -19.37      0.00
    2    1    8     20.33      0.00
    3    1    8    -10.85      0.00
    4    1    8     -4.25      0.00
    5    1    8     16.48      0.00
    6    1    8    -16.26      0.00
    7    1    8     10.29      0.00
    8    1    8     -9.78      0.00
    9    1    8     10.37      0.00
   10    1    8    -10.49      0.00
   11    1    8      8.12      0.00
   12    1    8     -9.92      0.00
   13    1    8     10.96      0.00
   14    1    8     -7.58      0.00
   15    1    8      3.98      0.00
   16    1    8     -3.24      0.00
   17    1    8      4.11      0.00
   18    1    8     -0.62      0.00
   19    1    8     -2.43      0.00
   20    1    8      1.83      0.00
   21    1    8      1.77      0.00
   22    1    8     -4.08      0.00
   23    1    8      3.93      0.00
   24    1    8     -4.47      0.00
   25    1    8      2.24      0.00
  -32    2    8      1.85      0.00
  -31    2    8     -3.53      0.00
  -30    2    8      1.34      0.00
  -29    2    8     -0.41      0.00
  -28    2    8      0.36      0.00
  -27    2    8     -2.05      0.00
  -26    2    8      2.69      0.00
  -25    2    8     -1.21      0.00
  -24    2    8      0.79      0.00
  -23    2    8      4.46      0.00
  -22    2    8     -6.24      0.00
  -21    2    8      9.57      0.00
  -20    2    8     -1.63      0.00
  -19    2    8     -3.63      0.00
  -18    2    8      7.15      0.00
  -17    2    8     -6.56      0.00
  -16    2    8      2.39      0.00
  -15    2    8     -8.90      0.00
  -14    2    8     13.14      0.00
  -13    2    8    -24.95      0.00
  -12    2    8     30.24      0.00
  -11    2    8    -25.05      0.00
  -10    2    8     16.76      0.00
   -9    2    8     -0.35      0.00
   -8    2    8     -1.29      0.00
   -7    2    8     10.12      0.00
   -6    2    8    -13.35      0.00
   -5    2    8     23.95      0.00
   -4    2    8    -18.43      0.00
   -3    2    8      9.53      0.00
   -2    2    8      4.29      0.00
   -1    2    8    -13.59      0.00
    0    2    8      9.58      0.00
    1    2    8    -11.41      0.00
    2    2    8    -14.74      0.00
    3    2    8     16.09      0.00
    4    2    8    -30.84      0.00
    5    2    8     14.30      0.00
    6    2    8    -12.81      0.00
    7    2    8     12.11      0.00
    8    2    8    -11.87      0.00
    9    2    8     12.02      0.00
   10    2    8     -4.87      0.00
   11    2    8      4.54      0.00
   12    2    8     -2.88      0.00
   13    2    8     -2.25      0.00
   14    2    8      4.02      0.00
   15    2    8     -3.94      0.00
   16    2    8      1.47      0.00
   17    2    8     -2.16      0.00
   18    2    8      4.00      0.00
   19    2    8     -4.15      0.00
   20    2    8     -1.02      0.00
   21    2    8      0.43      0.00
   22    2    8     -3.37      0.00
   23    2    8     -1.95      0.00
   24    2    8      1.28      0.00
   25    2    8     -3.51      0.00
  -32    3    8      0.73      0.00
  -31    3    8      0.07      0.00
  -30    3    8      2.27      0.00
  -29    3    8     -0.08      0.00
  -28    3    8      2.37      0.00
  -27    3    8      2.92      0.00
  -26    3    8     -0.40      0.00
  -25    3    8      6.38      0.00
  -24    3    8     -5.28      0.00
  -23    3    8      9.54      0.00
  -22    3    8     -2.69      0.00
  -21    3    8     -4.86      0.00
  -20    3    8     11.18      0.00
  -19    3    8    -11.81      0.00
  -18    3    8      8.65      0.00
  -17    3    8     -7.73      0.00
  -16    3    8      7.06      0.00
  -15    3    8     -8.75      0.00
  -14    3    8      9.21      0.00
  -13    3    8    -10.64      0.00
  -12    3    8     -0.79      0.00
  -11    3    8      5.01      0.00
  -10    3    8    -14.40      0.00
   -9    3    8      6.26      0.00
   -8    3    8    -13.82      0.00
   -7    3    8     15.89      0.00
   -6    3    8    -20.34      0.00
   -5    3    8      8.48      0.00
   -4    3    8      2.60      0.00
   -3    3    8    -10.03      0.00
   -2    3    8     10.67      0.00
   -1    3    8     -8.99      0.00
    0    3    8      1.12      0.00
    1    3    8     12.70      0.00
    2    3    8    -18.73      0.00
    3    3    8     15.34      0.00
    4    3    8     -3.97      0.00
    5    3    8      1.46      0.00
    6    3    8     -3.10      0.00
    7    3    8      1.02      0.00
    8    3    8      4.13      0.00
    9    3    8    -10.59      0.00
   10    3    8     10.34      0.00
   11    3    8     -9.92      0.00
   12    3    8      9.58      0.00
   13    3    8     -7.32      0.00
   14    3    8      4.55      0.00
   15    3    8     -1.29      0.00
   16    3    8      1.61      0.00
   17    3    8     -2.36      0.00
   18    3    8      1.58      0.00
   19    3    8      0.55      0.00
   20    3    8     -2.08      0.00
   21    3    8      0.16      0.00
   22    3    8      1.18      0.00
   23    3    8     -3.02      0.00
   24    3    8     -1.09      0.00
  -31    4    8     -1.65      0.00
  -30    4    8     -0.27      0.00
  -29    4    8      0.99      0.00
  -28    4    8     -3.84      0.00
  -27    4    8      4.33      0.00
  -26    4    8     -3.11      0.00
  -25    4    8      5.35      0.00
  -24    4    8     -1.24      0.00
  -23    4    8      0.10      0.00
  -22    4    8     11.43      0.00
  -21    4    8     -7.55      0.00
  -20    4    8      7.93      0.00
  -19    4    8      2.73      0.00
  -18    4    8     -2.29      0.00
  -17    4    8      4.23      0.00
  -16    4    8     -7.57      0.00
  -15    4    8      3.76      0.00
  -14    4    8     -9.13      0.00
  -13    4    8      6.74      0.00
  -12    4    8    -12.48      0.00
  -11    4    8     10.82      0.00
  -10    4    8     -1.12      0.00
   -9    4    8      8.29      0.00
   -8    4    8     -1.78      0.00
   -7    4    8     10.28      0.00
   -6    4    8      9.86      0.00
   -5    4    8    -13.22      0.00
   -4    4    8     17.15      0.00
   -3    4    8    -14.05      0.00
   -2    4    8      3.58      0.00
   -1    4    8     -5.95      0.00
    0    4    8    -10.45      0.00
    1    4    8     -1.94      0.00
    2    4    8     -1.20      0.00
    3    4    8    -13.86      0.00
    4    4    8      7.95      0.00
    5    4    8     -9.31      0.00
    6    4    8     13.10      0.00
    7    4    8    -14.34      0.00
    8    4    8     15.76      0.00
    9    4    8     -7.78      0.00
   10    4    8      1.79      0.00
   11    4    8      0.59      0.00
   12    4    8     -7.24      0.00
   13    4    8      4.44      0.00
   14    4    8     -6.63      0.00
   15    4    8      3.59      0.00
   16    4    8     -2.61      0.00
   17    4    8      4.65      0.00
   18    4    8     -1.09      0.00
   19    4    8      1.69      0.00
   20    4    8      2.04      0.00
   21    4    8     -2.49      0.00
   22    4    8     -0.68      0.00
   23    4    8      0.79      0.00
   24    4    8     -4.33      0.00
  -31    5    8      0.04      0.00
  -30    5    8     -2.35      0.00
  -29    5    8      2.49      0.00
  -28    5    8     -3.12      0.00
  -27    5    8      2.26      0.00
  -26    5    8     -0.41      0.00
  -25    5    8      1.30      0.00
  -24    5    8      5.20      0.00
  -23    5    8     -6.14      0.00
  -22    5    8      9.44      0.00
  -21    5    8     -0.68      0.00
  -20    5    8     -3.08      0.00
  -19    5    8      5.67      0.00
  -18    5    8     -5.07      0.00
  -17    5    8      5.50      0.00
  -16    5    8     -7.27      0.00
  -15    5    8      4.45      0.00
  -14    5    8     -3.59      0.00
  -13    5    8      0.54      0.00
  -12    5    8      1.40      0.00
  -11    5    8     -7.28      0.00
  -10    5    8      8.35      0.00
   -9    5    8     -6.26      0.00
   -8    5    8      6.58      0.00
   -7    5    8     -9.97      0.00
   -6    5    8     15.87      0.00
   -5    5    8    -11.65      0.00
   -4    5    8      6.92      0.00
   -3    5    8     -0.53      0.00
   -2    5    8      1.76      0.00
   -1    5    8     -2.87      0.00
    0    5    8      9.44      0.00
    1    5    8     -9.61      0.00
    2    5    8     11.99      0.00
    3    5    8     -7.27      0.00
    4    5    8     10.71      0.00
    5    5    8    -11.43      0.00
    6    5    8     10.42      0.00
    7    5    8     -3.96      0.00
    8    5    8     -3.00      0.00
    9    5    8      5.96      0.00
   10    5    8     -6.18      0.00
   11    5    8      5.68      0.00
   12    5    8     -1.73      0.00
   13    5    8     -0.67      0.00
   14    5    8      1.51      0.00
   15    5    8     -0.03      0.00
   16    5    8     -1.68      0.00
   17    5    8     -1.76      0.00
   18    5    8      3.42      0.00
   19    5    8     -5.21      0.00
   20    5    8      1.66      0.00
   21    5    8     -0.61      0.00
   22    5    8     -1.12      0.00
   23    5    8     -3.33      0.00
  -30    6    8     -2.01      0.00
  -29    6    8      1.38      0.00
  -28    6    8     -4.08      0.00
  -27    6    8      2.37      0.00
  -26    6    8     -1.42      0.00
  -25    6    8     -0.73      0.00
  -24    6    8      4.63      0.00
  -23    6    8     -2.34      0.00
  -22    6    8     -0.82      0.00
  -21    6    8      8.20      0.00
  -20    6    8     -6.25      0.00
  -19    6    8      8.39      0.00
  -18    6    8     -4.13      0.00
  -17    6    8      6.65      0.00
  -16    6    8     -0.83      0.00
  -15    6    8     -3.74      0.00
  -14    6    8      6.31      0.00
  -13    6    8     -9.97      0.00
  -12    6    8      7.18      0.00
  -11    6    8     -6.78      0.00
  -10    6    8      1.81      0.00
   -9    6    8      4.11      0.00
   -8    6    8      0.09      0.00
   -7    6    8      4.17      0.00
   -6    6    8      2.13      0.00
   -5    6    8      7.15      0.00
   -4    6    8     -1.90      0.00
   -3    6    8      3.74      0.00
   -2    6    8      3.19      0.00
   -1    6    8     -0.96      0.00
    0    6    8     -1.11      0.00
    1    6    8      5.64      0.00
    2    6    8     -5.06      0.00
    3    6    8      2.81      0.00
    4    6    8     -2.01      0.00
    5    6    8      5.47      0.00
    6    6    8    -10.29      0.00
    7    6    8      9.80      0.00
    8    6    8     -8.53      0.00
    9    6    8      2.07      0.00
   10    6    8     -2.56      0.00
   11    6    8     -4.30      0.00
   12    6    8      1.55      0.00
   13    6    8     -4.23      0.00
   14    6    8     -1.78      0.00
   15    6    8      0.18      0.00
   16    6    8      1.35      0.00
   17    6    8     -4.64      0.00
   18    6    8      4.30      0.00
   19    6    8     -1.53      0.00
   20    6    8      0.07      0.00
   21    6    8     -2.24      0.00
   22    6    8      2.57      0.00
   23    6    8     -2.13      0.00
  -30    7    8     -4.71      0.00
  -29    7    8      2.13      0.00
  -28    7    8     -3.33      0.00
  -27    7    8     -2.62      0.00
  -26    7    8      2.59      0.00
  -25    7    8     -5.27      0.00
  -24    7    8      2.57      0.00
  -23    7    8      2.05      0.00
  -22    7    8     -3.44      0.00
  -21    7    8      5.77      0.00
  -20    7    8     -1.19      0.00
  -19    7    8      0.96      0.00
  -18    7    8      4.01      0.00
  -17    7    8     -6.33      0.00
  -16    7    8      9.72      0.00
  -15    7    8     -9.39      0.00
  -14    7    8      5.66      0.00
  -13    7    8      0.16      0.00
  -12    7    8     -6.54      0.00
  -11    7    8     10.87      0.00
  -10    7    8    -10.69      0.00
   -9    7    8      9.33      0.00
   -8    7    8     -5.12      0.00
   -7    7    8      5.18      0.00
   -6    7    8     -2.05      0.00
   -5    7    8      3.28      0.00
   -4    7    8     -0.68      0.00
   -3    7    8      5.44      0.00
   -2    7    8     -4.99      0.00
   -1    7    8     10.95      0.00
    0    7    8     -6.34      0.00
    1    7    8      8.82      0.00
    2    7    8     -3.33      0.00
    3    7    8      6.68      0.00
    4    7    8     -5.80      0.00
    5    7    8      6.57      0.00
    6    7    8     -4.07      0.00
    7    7    8      0.31      0.00
    8    7    8      1.60      0.00
    9    7    8     -1.74      0.00
   10    7    8      2.32      0.00
   11    7    8     -0.93      0.00
   12    7    8      1.01      0.00
   13    7    8      1.30      0.00
   14    7    8     -1.45      0.00
   15    7    8     -0.69      0.00
   16    7    8      2.35      0.00
   17    7    8     -2.63      0.00
   18    7    8      0.31      0.00
   19    7    8      1.25      0.00
   20    7    8     -2.12      0.00
   21    7    8      2.68      0.00
   22    7    8     -7.00      0.00
  -29    8    8     -3.87      0.00
  -28    8    8      4.69      0.00
  -27    8    8     -6.50      0.00
  -26    8    8      5.80      0.00
  -25    8    8     -2.49      0.00
  -24    8    8      1.21      0.00
  -23    8    8     -0.89      0.00
  -22    8    8      0.67      0.00
  -21    8    8     -3.80      0.00
  -20    8    8      3.21      0.00
  -19    8    8     -8.10      0.00
  -18    8    8      6.53      0.00
  -17    8    8     -3.58      0.00
  -16    8    8      0.13      0.00
  -15    8    8      6.14      0.00
  -14    8    8     -6.95      0.00
  -13    8    8     12.26      0.00
  -12    8    8     -8.11      0.00
  -11    8    8      4.72      0.00
  -10    8    8      1.83      0.00
   -9    8    8     -1.07      0.00
   -8    8    8      2.30      0.00
   -7    8    8     -1.00      0.00
   -6    8    8      4.12      0.00
   -5    8    8      1.94      0.00
   -4    8    8     -3.32      0.00
   -3    8    8      7.86      0.00
   -2    8    8     -0.89      0.00
   -1    8    8      1.16      0.00
    0    8    8      1.55      0.00
    1    8    8      1.97      0.00
    2    8    8     -0.34      0.00
    3    8    8     -2.83      0.00
    4    8    8      2.19      0.00
    5    8    8     -6.18      0.00
    6    8    8      1.56      0.00
    7    8    8     -6.22      0.00
    8    8    8      0.35      0.00
    9    8    8     -2.17      0.00
   10    8    8     -1.05      0.00
   11    8    8      0.16      0.00
   12    8    8     -1.17      0.00
   13    8    8      2.48      0.00
   14    8    8     -0.92      0.00
   15    8    8     -1.07      0.00
   16    8    8      2.38      0.00
   17    8    8     -1.72      0.00
   18    8    8     -1.48      0.00
   19    8    8      2.52      0.00
   20    8    8     -4.74      0.00
   21    8    8      3.78      0.00
  -28    9    8      0.68      0.00
  -27    9    8     -2.82      0.00
  -26    9    8      0.08      0.00
  -25    9    8     -1.00      0.00
  -24    9    8      0.85      0.00
  -23    9    8     -1.05      0.00
  -22    9    8      1.23      0.00
  -21    9    8     -0.32      0.00
  -20    9    8      2.59      0.00
  -19    9    8      1.46      0.00
  -18    9    8     -4.23      0.00
  -17    9    8      9.48      0.00
  -16    9    8     -5.54      0.00
  -15    9    8      4.66      0.00
  -14    9    8     -1.39      0.00
  -13    9    8      1.44      0.00
  -12    9    8      2.22      0.00
  -11    9    8     -3.63      0.00
  -10    9    8      0.82      0.00
   -9    9    8      0.48      0.00
   -8    9    8     -0.71      0.00
   -7    9    8     -2.08      0.00
   -6    9    8     -0.26      0.00
   -5    9    8      3.79      0.00
   -4    9    8     -1.28      0.00
   -3    9    8     -0.69      0.00
   -2    9    8      5.86      0.00
   -1    9    8      1.14      0.00
    0    9    8     -0.19      0.00
    1    9    8      1.74      0.00
    2    9    8      3.39      0.00
    3    9    8     -3.36      0.00
    4    9    8      0.74      0.00
    5    9    8     -1.67      0.00
    6    9    8     -0.58      0.00
    7    9    8     -0.67      0.00
    8    9    8     -2.86      0.00
    9    9    8      2.73      0.00
   10    9    8     -2.38      0.00
   11    9    8      2.97      0.00
   12    9    8     -2.79      0.00
   13    9    8      2.93      0.00
   14    9    8      0.51      0.00
   15    9    8     -0.32      0.00
   16    9    8      0.54      0.00
   17    9    8      4.41      0.00
   18    9    8     -3.82      0.00
   19    9    8      5.12      0.00
   20    9    8     -1.47      0.00
   21    9    8     -0.69      0.00
  -27   10    8     -1.19      0.00
  -26   10    8     -0.37      0.00
  -25   10    8      1.59      0.00
  -24   10    8     -1.00      0.00
  -23   10    8      0.63      0.00
  -22   10    8     -1.84      0.00
  -21   10    8     -0.80      0.00
  -20   10    8     -5.60      0.00
  -19   10    8      2.35      0.00
  -18   10    8     -7.06      0.00
  -17   10    8     -2.41      0.00
  -16   10    8      3.54      0.00
  -15   10    8     -3.52      0.00
  -14   10    8      1.18      0.00
  -13   10    8      3.62      0.00
  -12   10    8      1.30      0.00
  -11   10    8      2.58      0.00
  -10   10    8      2.43      0.00
   -9   10    8      0.12      0.00
   -8   10    8      5.46      0.00
   -7   10    8     -2.67      0.00
   -6   10    8      2.97      0.00
   -5   10    8     -1.22      0.00
   -4   10    8      3.09      0.00
   -3   10    8     -3.41      0.00
   -2   10    8      1.22      0.00
   -1   10    8      0.06      0.00
    0   10    8      0.56      0.00
    1   10    8     -2.81      0.00
    2   10    8      3.32      0.00
    3   10    8     -2.22      0.00
    4   10    8      0.26      0.00
    5   10    8      0.38      0.00
    6   10    8     -3.62      0.00
    7   10    8      3.62      0.00
    8   10    8     -4.76      0.00
    9   10    8      2.10      0.00
   10   10    8     -1.03      0.00
   11   10    8      1.52      0.00
   12   10    8      1.14      0.00
   13   10    8      0.53      0.00
   14   10    8      3.03      0.00
   15   10    8      2.39      0.00
   16   10    8     -0.53      0.00
   17   10    8      4.42      0.00
   18   10    8     -0.04      0.00
   19   10    8      1.09      0.00
  -26   11    8     -2.30      0.00
  -25   11    8      1.90      0.00
  -24   11    8      0.93      0.00
  -23   11    8      0.28      0.00
  -22   11    8     -1.63      0.00
  -21   11    8      3.34      0.00
  -20   11    8     -2.75      0.00
  -19   11    8     -0.74      0.00
  -18   11    8      4.33      0.00
  -17   11    8     -4.96      0.00
  -16   11    8      4.14      0.00
  -15   11    8      2.42      0.00
  -14   11    8     -1.16      0.00
  -13   11    8      1.45      0.00
  -12   11    8      3.99      0.00
  -11   11    8     -4.20      0.00
  -10   11    8      2.23      0.00
   -9   11    8     -3.54      0.00
   -8   11    8      0.75      0.00
   -7   11    8     -3.07      0.00
   -6   11    8     -2.29      0.00
   -5   11    8      0.68      0.00
   -4   11    8     -0.62      0.00
   -3   11    8     -2.07      0.00
   -2   11    8      1.55      0.00
   -1   11    8     -1.08      0.00
    0   11    8      1.61      0.00
    1   11    8     -4.08      0.00
    2   11    8      0.96      0.00
    3   11    8      0.13      0.00
    4   11    8     -6.64      0.00
    5   11    8      2.72      0.00
    6   11    8     -4.45      0.00
    7   11    8     -2.30      0.00
    8   11    8      0.30      0.00
    9   11    8     -4.50      0.00
   10   11    8      1.11      0.00
   11   11    8     -3.29      0.00
   12   11    8      0.60      0.00
   13   11    8     -1.66      0.00
   14   11    8      0.14      0.00
   15   11    8      0.34      0.00
   16   11    8      0.83      0.00
   17   11    8      0.09      0.00
   18   11    8      1.55      0.00
  -24   12    8     -0.41      0.00
  -23   12    8      2.75      0.00
  -22   12    8     -4.90      0.00
  -21   12    8      1.10      0.00
  -20   12    8      0.56      0.00
  -19   12    8     -3.58      0.00
  -18   12    8      0.83      0.00
  -17   12    8     -0.85      0.00
  -16   12    8     -1.12      0.00
  -15   12    8      2.31      0.00
  -14   12    8     -0.17      0.00
  -13   12    8     -0.43      0.00
  -12   12    8      2.71      0.00
  -11   12    8      0.66      0.00
  -10   12    8     -0.75      0.00
   -9   12    8      1.08      0.00
   -8   12    8     -0.12      0.00
   -7   12    8      3.34      0.00
   -6   12    8     -3.28      0.00
   -5   12    8      3.13      0.00
   -4   12    8      1.38      0.00
   -3   12    8      1.88      0.00
   -2   12    8     -1.10      0.00
   -1   12    8      3.89      0.00
    0   12    8      1.53      0.00
    1   12    8      3.81      0.00
    2   12    8     -2.26      0.00
    3   12    8      6.62      0.00
    4   12    8      2.27      0.00
    5   12    8     -3.82      0.00
    6   12    8      6.10      0.00
    7   12    8     -3.73      0.00
    8   12    8      0.88      0.00
    9   12    8     -2.31      0.00
   10   12    8     -0.34      0.00
   11   12    8     -0.98      0.00
   12   12    8      0.37      0.00
   13   12    8     -0.51      0.00
   14   12    8      2.91      0.00
   15   12    8     -0.26      0.00
   16   12    8      3.51      0.00
   17   12    8      1.10      0.00
  -23   13    8      2.05      0.00
  -22   13    8      0.19      0.00
  -21   13    8     -3.66      0.00
  -20   13    8      1.88      0.00
  -19   13    8     -2.01      0.00
  -18   13    8      0.44      0.00
  -17   13    8     -0.62      0.00
  -16   13    8     -0.05      0.00
  -15   13    8      3.34      0.00
  -14   13    8      0.54      0.00
  -13   13    8     -0.66      0.00
  -12   13    8      3.22      0.00
  -11   13    8     -2.12      0.00
  -10   13    8      0.38      0.00
   -9   13    8     -2.99      0.00
   -8   13    8     -1.88      0.00
   -7   13    8     -1.05      0.00
   -6   13    8     -3.33      0.00
   -5   13    8     -1.16      0.00
   -4   13    8     -3.03      0.00
   -3   13    8     -0.13      0.00
   -2   13    8     -1.72      0.00
   -1   13    8     -2.97      0.00
    0   13    8     -0.72      0.00
    1   13    8     -1.36      0.00
    2   13    8      0.70      0.00
    3   13    8     -6.34      0.00
    4   13    8      4.22      0.00
    5   13    8     -1.46      0.00
    6   13    8     -4.28      0.00
    7   13    8      2.18      0.00
    8   13    8     -2.07      0.00
    9   13    8     -2.29      0.00
   10   13    8     -1.21      0.00
   11   13    8     -2.68      0.00
   12   13    8      0.13      0.00
   13   13    8     -4.23      0.00
   14   13    8      1.17      0.00
   15   13    8     -1.81      0.00
  -21   14    8     -1.61      0.00
  -20   14    8      1.48      0.00
  -19   14    8      0.82      0.00
  -18   14    8      1.48      0.00
  -17   14    8      3.63      0.00
  -16   14    8     -0.90      0.00
  -15   14    8      3.78      0.00
  -14   14    8      3.59      0.00
  -13   14    8     -1.87      0.00
  -12   14    8      1.61      0.00
  -11   14    8      1.34      0.00
  -10   14    8     -2.51      0.00
   -9   14    8      0.13      0.00
   -8   14    8     -2.49      0.00
   -7   14    8      2.27      0.00
   -6   14    8     -2.73      0.00
   -5   14    8      0.42      0.00
   -4   14    8      4.05      0.00
   -3   14    8     -3.88      0.00
   -2   14    8      5.60      0.00
   -1   14    8     -1.33      0.00
    0   14    8      2.81      0.00
    1   14    8     -0.69      0.00
    2   14    8      2.00      0.00
    3   14    8      1.62      0.00
    4   14    8     -3.89      0.00
    5   14    8      2.42      0.00
    6   14    8     -0.74      0.00
    7   14    8     -5.74      0.00
    8   14    8      1.53      0.00
    9   14    8     -3.29      0.00
   10   14    8     -1.92      0.00
   11   14    8     -2.12      0.00
   12   14    8      0.64      0.00
   13   14    8     -0.83      0.00
  -18   15    8     -1.15      0.00
  -17   15    8      2.05      0.00
  -16   15    8      0.29      0.00
  -15   15    8      0.21      0.00
  -14   15    8      1.85      0.00
  -13   15    8      2.25      0.00
  -12   15    8     -3.47      0.00
  -11   15    8      2.69      0.00
  -10   15    8     -1.97      0.00
   -9   15    8      0.10      0.00
   -8   15    8     -3.59      0.00
   -7   15    8      0.91      0.00
   -6   15    8      1.45      0.00
   -5   15    8     -5.54      0.00
   -4   15    8      3.83      0.00
   -3   15    8     -0.66      0.00
   -2   15    8     -3.01      0.00
   -1   15    8      2.89      0.00
    0   15    8     -3.73      0.00
    1   15    8      2.92      0.00
    2   15    8     -2.39      0.00
    3   15    8      1.14      0.00
    4   15    8      2.48      0.00
    5   15    8     -2.23      0.00
    6   15    8      4.13      0.00
    7   15    8      0.70      0.00
    8   15    8     -1.37      0.00
    9   15    8      3.18      0.00
   10   15    8      0.05      0.00
   11   15    8     -0.96      0.00
  -15   16    8      2.33      0.00
  -14   16    8      0.44      0.00
  -13   16    8      2.14      0.00
  -12   16    8      1.01      0.00
  -11   16    8     -1.70      0.00
  -10   16    8      1.32      0.00
   -9   16    8     -1.28      0.00
   -8   16    8      0.64      0.00
   -7   16    8     -4.46      0.00
   -6   16    8      4.00      0.00
   -5   16    8     -2.12      0.00
   -4   16    8     -1.99      0.00
   -3   16    8      3.28      0.00
   -2   16    8     -2.58      0.00
   -1   16    8      1.54      0.00
    0   16    8     -0.45      0.00
    1   16    8     -1.07      0.00
    2   16    8      1.47      0.00
    3   16    8     -1.31      0.00
    4   16    8     -1.39      0.00
    5   16    8      1.27      0.00
    6   16    8     -4.11      0.00
    7   16    8      2.10      0.00
  -10   17    8     -0.43      0.00
   -9   17    8     -0.43      0.00
   -8   17    8      1.17      0.00
   -7   17    8     -1.00      0.00
   -6   17    8      0.37      0.00
   -5   17    8      2.03      0.00
   -4   17    8      0.10      0.00
   -3   17    8      0.09      0.00
   -2   17    8      2.62      0.00
   -1   17    8     -2.08      0.00
    0   17    8      3.33      0.00
    1   17    8     -1.75      0.00
    2   17    8      1.45      0.00
  -32    1    9      0.61      0.00
  -31    1    9     -0.62      0.00
  -30    1    9     -2.14      0.00
  -29    1    9      0.23      0.00
  -28    1    9     -2.30      0.00
  -27    1    9      0.93      0.00
  -26    1    9     -1.59      0.00
  -25    1    9     -0.79      0.00
  -24    1    9      1.13      0.00
  -23    1    9     -0.53      0.00
  -22    1    9      0.66      0.00
  -21    1    9     -0.46      0.00
  -20    1    9      0.85      0.00
  -19    1    9      1.08      0.00
  -18    1    9     -1.64      0.00
  -17    1    9      0.43      0.00
  -16    1    9     -0.94      0.00
  -15    1    9     -0.67      0.00
  -14    1    9     -0.73      0.00
  -13    1    9     -2.59      0.00
  -12    1    9      1.46      0.00
  -11    1    9      0.03      0.00
  -10    1    9     -5.16      0.00
   -9    1    9      6.74      0.00
   -8    1    9     -5.10      0.00
   -7    1    9      2.89      0.00
   -6    1    9     -2.51      0.00
   -5    1    9      6.74      0.00
   -4    1    9     -4.86      0.00
   -3    1    9      2.81      0.00
   -2    1    9     -2.11      0.00
   -1    1    9      1.69      0.00
    0    1    9    -10.74      0.00
    1    1    9     -1.93      0.00
    2    1    9     -7.23      0.00
    3    1    9     -5.47      0.00
    4    1    9     -8.52      0.00
    5    1    9     -0.73      0.00
    6    1    9     -2.00      0.00
    7    1    9     -0.59      0.00
    8    1    9      3.56      0.00
    9    1    9     -3.51      0.00
   10    1    9      7.76      0.00
   11    1    9     -2.15      0.00
   12    1    9     -1.13      0.00
   13    1    9      1.31      0.00
   14    1    9      0.21      0.00
   15    1    9     -3.26      0.00
   16    1    9      0.80      0.00
   17    1    9     -4.10      0.00
   18    1    9      0.74      0.00
   19    1    9     -3.73      0.00
   20    1    9     -2.31      0.00
   21    1    9     -2.81      0.00
   22    1    9      0.89      0.00
   23    1    9     -4.35      0.00
   24    1    9      1.93      0.00
  -32    2    9     -1.34      0.00
  -31    2    9      4.50      0.00
  -30    2    9     -1.41      0.00
  -29    2    9      3.44      0.00
  -28    2    9     -0.54      0.00
  -27    2    9      3.08      0.00
  -26    2    9      2.69      0.00
  -25    2    9     -0.89      0.00
  -24    2    9      2.27      0.00
  -23    2    9      0.43      0.00
  -22    2    9      0.23      0.00
  -21    2    9      0.10      0.00
  -20    2    9     -2.49      0.00
  -19    2    9      1.97      0.00
  -18    2    9     -1.34      0.00
  -17    2    9      0.27      0.00
  -16    2    9     -1.35      0.00
  -15    2    9      2.12      0.00
  -14    2    9     -3.70      0.00
  -13    2    9      4.64      0.00
  -12    2    9    -14.42      0.00
  -11    2    9     15.55      0.00
  -10    2    9    -22.11      0.00
   -9    2    9     11.24      0.00
   -8    2    9    -12.87      0.00
   -7    2    9      7.64      0.00
   -6    2    9    -14.76      0.00
   -5    2    9     10.09      0.00
   -4    2    9     -8.17      0.00
   -3    2    9      4.07      0.00
   -2    2    9     -8.61      0.00
   -1    2    9     10.18      0.00
    0    2    9     -7.92      0.00
    1    2    9      5.63      0.00
    2    2    9     -6.77      0.00
    3    2    9      9.45      0.00
    4    2    9     -6.06      0.00
    5    2    9      0.33      0.00
    6    2    9      1.37      0.00
    7    2    9     -3.57      0.00
    8    2    9      3.56      0.00
    9    2    9     -4.61      0.00
   10    2    9     -0.77      0.00
   11    2    9      4.18      0.00
   12    2    9     -2.02      0.00
   13    2    9     -1.95      0.00
   14    2    9      3.86      0.00
   15    2    9     -1.75      0.00
   16    2    9      1.06      0.00
   17    2    9      0.46      0.00
   18    2    9     -2.53      0.00
   19    2    9      3.76      0.00
   20    2    9     -1.36      0.00
   21    2    9     -1.30      0.00
   22    2    9      0.26      0.00
   23    2    9      1.29      0.00
   24    2    9     -3.14      0.00
  -32    3    9     -2.14      0.00
  -31    3    9     -1.13      0.00
  -30    3    9      1.24      0.00
  -29    3    9     -2.84      0.00
  -28    3    9      2.17      0.00
  -27    3    9     -4.83      0.00
  -26    3    9      6.73      0.00
  -25    3    9     -2.31      0.00
  -24    3    9      2.16      0.00
  -23    3    9      3.64      0.00
  -22    3    9      0.31      0.00
  -21    3    9      5.08      0.00
  -20    3    9     -0.27      0.00
  -19    3    9      1.89      0.00
  -18    3    9      1.20      0.00
  -17    3    9     -1.68      0.00
  -16    3    9     -0.72      0.00
  -15    3    9     -2.73      0.00
  -14    3    9     -4.41      0.00
  -13    3    9      4.61      0.00
  -12    3    9     -7.76      0.00
  -11    3    9      4.80      0.00
  -10    3    9      6.95      0.00
   -9    3    9     -4.37      0.00
   -8    3    9     13.63      0.00
   -7    3    9     -1.36      0.00
   -6    3    9     10.57      0.00
   -5    3    9     -7.60      0.00
   -4    3    9     11.55      0.00
   -3    3    9    -10.10      0.00
   -2    3    9     -0.44      0.00
   -1    3    9     -7.65      0.00
    0    3    9     -5.05      0.00
    1    3    9     -8.35      0.00
    2    3    9     -3.25      0.00
    3    3    9    -11.27      0.00
    4    3    9      6.82      0.00
    5    3    9     -7.79      0.00
    6    3    9      3.48      0.00
    7    3    9      2.59      0.00
    8    3    9     -1.71      0.00
    9    3    9      7.85      0.00
   10    3    9     -8.14      0.00
   11    3    9      5.99      0.00
   12    3    9     -5.02      0.00
   13    3    9      2.44      0.00
   14    3    9     -4.90      0.00
   15    3    9      5.08      0.00
   16    3    9     -5.23      0.00
   17    3    9      7.64      0.00
   18    3    9     -3.93      0.00
   19    3    9      2.06      0.00
   20    3    9     -0.36      0.00
   21    3    9      2.73      0.00
   22    3    9     -6.63      0.00
   23    3    9      3.52      0.00
   24    3    9     -3.76      0.00
  -32    4    9      1.45      0.00
  -31    4    9     -3.21      0.00
  -30    4    9      2.12      0.00
  -29    4    9     -1.77      0.00
  -28    4    9      3.74      0.00
  -27    4    9     -1.83      0.00
  -26    4    9      1.36      0.00
  -25    4    9      6.10      0.00
  -24    4    9     -4.26      0.00
  -23    4    9      6.89      0.00
  -22    4    9     -2.30      0.00
  -21    4    9      2.51      0.00
  -20    4    9     -0.50      0.00
  -19    4    9     -1.64      0.00
  -18    4    9      2.99      0.00
  -17    4    9     -6.08      0.00
  -16    4    9      4.76      0.00
  -15    4    9     -4.08      0.00
  -14    4    9      1.58      0.00
  -13    4    9     -5.91      0.00
  -12    4    9      9.45      0.00
  -11    4    9    -17.82      0.00
  -10    4    9     17.06      0.00
   -9    4    9    -18.57      0.00
   -8    4    9     13.23      0.00
   -7    4    9    -14.11      0.00
   -6    4    9     13.73      0.00
   -5    4    9    -14.68      0.00
   -4    4    9     10.67      0.00
   -3    4    9     -4.38      0.00
   -2    4    9      0.37      0.00
   -1    4    9      0.00      0.00
    0    4    9      5.42      0.00
    1    4    9     -7.70      0.00
    2    4    9     10.15      0.00
    3    4    9     -5.32      0.00
    4    4    9      0.52      0.00
    5    4    9      3.93      0.00
    6    4    9     -6.32      0.00
    7    4    9      4.00      0.00
    8    4    9     -3.68      0.00
    9    4    9      1.59      0.00
   10    4    9     -0.94      0.00
   11    4    9      0.83      0.00
   12    4    9      0.93      0.00
   13    4    9     -0.47      0.00
   14    4    9      0.10      0.00
   15    4    9      1.43      0.00
   16    4    9     -1.70      0.00
   17    4    9     -2.09      0.00
   18    4    9      3.52      0.00
   19    4    9     -3.12      0.00
   20    4    9     -0.94      0.00
   21    4    9      0.69      0.00
   22    4    9      0.48      0.00
   23    4    9     -4.09      0.00
  -31    5    9      0.04      0.00
  -30    5    9     -2.69      0.00
  -29    5    9      0.25      0.00
  -28    5    9     -3.24      0.00
  -27    5    9      3.93      0.00
  -26    5    9     -5.06      0.00
  -25    5    9      6.51      0.00
  -24    5    9     -1.01      0.00
  -23    5    9      1.06      0.00
  -22    5    9      5.50      0.00
  -21    5    9     -0.98      0.00
  -20    5    9      7.34      0.00
  -19    5    9     -5.24      0.00
  -18    5    9     10.77      0.00
  -17    5    9     -5.17      0.00
  -16    5    9      1.16      0.00
  -15    5    9     -0.57      0.00
  -14    5    9     -0.42      0.00
  -13    5    9     -6.34      0.00
  -12    5    9      4.48      0.00
  -11    5    9     -4.77      0.00
  -10    5    9      4.77      0.00
   -9    5    9      2.55      0.00
   -8    5    9      4.05      0.00
   -7    5    9      5.64      0.00
   -6    5    9      3.42      0.00
   -5    5    9      8.29      0.00
   -4    5    9     -7.55      0.00
   -3    5    9     12.73      0.00
   -2    5    9     -9.54      0.00
   -1    5    9      1.44      0.00
    0    5    9     -2.37      0.00
    1    5    9      1.10      0.00
    2    5    9     -8.25      0.00
    3    5    9      8.57      0.00
    4    5    9     -7.07      0.00
    5    5    9      4.97      0.00
    6    5    9      1.37      0.00
    7    5    9     -2.69      0.00
    8    5    9      4.53      0.00
    9    5    9     -3.77      0.00
   10    5    9      0.96      0.00
   11    5    9     -4.90      0.00
   12    5    9      1.06      0.00
   13    5    9     -3.21      0.00
   14    5    9     -0.18      0.00
   15    5    9     -3.19      0.00
   16    5    9      6.87      0.00
   17    5    9     -6.26      0.00
   18    5    9      6.66      0.00
   19    5    9     -3.13      0.00
   20    5    9      5.26      0.00
   21    5    9     -6.20      0.00
   22    5    9      5.81      0.00
   23    5    9     -5.66      0.00
  -31    6    9     -1.06      0.00
  -30    6    9     -3.23      0.00
  -29    6    9      1.18      0.00
  -28    6    9     -3.56      0.00
  -27    6    9     -0.41      0.00
  -26    6    9      0.10      0.00
  -25    6    9     -1.50      0.00
  -24    6    9      5.12      0.00
  -23    6    9     -4.15      0.00
  -22    6    9      5.52      0.00
  -21    6    9     -2.14      0.00
  -20    6    9      5.38      0.00
  -19    6    9     -3.65      0.00
  -18    6    9     -0.85      0.00
  -17    6    9      6.44      0.00
  -16    6    9     -8.41      0.00
  -15    6    9      5.14      0.00
  -14    6    9     -4.23      0.00
  -13    6    9      4.22      0.00
  -12    6    9     -5.85      0.00
  -11    6    9      6.90      0.00
  -10    6    9     -8.35      0.00
   -9    6    9     10.61      0.00
   -8    6    9    -10.61      0.00
   -7    6    9     12.45      0.00
   -6    6    9    -12.52      0.00
   -5    6    9     14.66      0.00
   -4    6    9    -10.16      0.00
   -3    6    9      6.85      0.00
   -2    6    9      0.46      0.00
   -1    6    9      0.66      0.00
    0    6    9      3.18      0.00
    1    6    9     -1.16      0.00
    2    6    9      6.73      0.00
    3    6    9     -6.80      0.00
    4    6    9      9.96      0.00
    5    6    9    -11.09      0.00
    6    6    9     10.37      0.00
    7    6    9     -8.56      0.00
    8    6    9      4.74      0.00
    9    6    9     -3.38      0.00
   10    6    9      3.68      0.00
   11    6    9     -2.10      0.00
   12    6    9      2.02      0.00
   13    6    9     -3.11      0.00
   14    6    9      5.17      0.00
   15    6    9     -6.39      0.00
   16    6    9      2.35      0.00
   17    6    9     -1.20      0.00
   18    6    9     -0.87      0.00
   19    6    9      0.45      0.00
   20    6    9     -2.44      0.00
   21    6    9      1.89      0.00
   22    6    9     -3.38      0.00
  -30    7    9     -1.38      0.00
  -29    7    9     -3.18      0.00
  -28    7    9      3.28      0.00
  -27    7    9     -3.21      0.00
  -26    7    9      0.40      0.00
  -25    7    9      0.80      0.00
  -24    7    9      0.09      0.00
  -23    7    9      2.55      0.00
  -22    7    9     -4.51      0.00
  -21    7    9      4.98      0.00
  -20    7    9     -5.08      0.00
  -19    7    9      8.74      0.00
  -18    7    9     -9.79      0.00
  -17    7    9     11.39      0.00
  -16    7    9     -5.64      0.00
  -15    7    9      7.34      0.00
  -14    7    9     -5.82      0.00
  -13    7    9      7.28      0.00
  -12    7    9     -6.36      0.00
  -11    7    9      6.59      0.00
  -10    7    9     -6.25      0.00
   -9    7    9      5.95      0.00
   -8    7    9     -2.42      0.00
   -7    7    9      3.99      0.00
   -6    7    9      2.33      0.00
   -5    7    9     -1.56      0.00
   -4    7    9      8.78      0.00
   -3    7    9     -4.41      0.00
   -2    7    9      9.78      0.00
   -1    7    9     -8.70      0.00
    0    7    9     15.01      0.00
    1    7    9    -10.45      0.00
    2    7    9      8.04      0.00
    3    7    9     -4.45      0.00
    4    7    9      3.78      0.00
    5    7    9     -4.21      0.00
    6    7    9     -1.45      0.00
    7    7    9      1.25      0.00
    8    7    9     -4.48      0.00
    9    7    9      1.41      0.00
   10    7    9     -4.30      0.00
   11    7    9      1.99      0.00
   12    7    9     -1.11      0.00
   13    7    9     -0.99      0.00
   14    7    9     -2.85      0.00
   15    7    9      5.05      0.00
   16    7    9     -6.51      0.00
   17    7    9      3.42      0.00
   18    7    9     -5.11      0.00
   19    7    9      4.46      0.00
   20    7    9     -4.93      0.00
   21    7    9      1.33      0.00
  -29    8    9     -3.30      0.00
  -28    8    9     -2.28      0.00
  -27    8    9      2.30      0.00
  -26    8    9     -4.55      0.00
  -25    8    9      0.55      0.00
  -24    8    9     -0.63      0.00
  -23    8    9      2.32      0.00
  -22    8    9     -1.50      0.00
  -21    8    9      2.31      0.00
  -20    8    9      0.23      0.00
  -19    8    9      1.92      0.00
  -18    8    9      0.28      0.00
  -17    8    9      1.13      0.00
  -16    8    9      0.21      0.00
  -15    8    9      0.66      0.00
  -14    8    9      2.01      0.00
  -13    8    9     -3.42      0.00
  -12    8    9      4.60      0.00
  -11    8    9     -6.27      0.00
  -10    8    9      6.81      0.00
   -9    8    9     -8.73      0.00
   -8    8    9      7.12      0.00
   -7    8    9     -7.80      0.00
   -6    8    9      7.17      0.00
   -5    8    9     -4.41      0.00
   -4    8    9      3.48      0.00
   -3    8    9     -0.78      0.00
   -2    8    9      6.66      0.00
   -1    8    9     -0.89      0.00
    0    8    9     -2.67      0.00
    1    8    9     14.27      0.00
    2    8    9    -13.22      0.00
    3    8    9     11.31      0.00
    4    8    9     -9.97      0.00
    5    8    9     11.03      0.00
    6    8    9    -13.45      0.00
    7    8    9      9.95      0.00
    8    8    9     -8.48      0.00
    9    8    9      7.34      0.00
   10    8    9     -5.62      0.00
   11    8    9      3.92      0.00
   12    8    9     -2.30      0.00
   13    8    9      4.76      0.00
   14    8    9     -4.94      0.00
   15    8    9      3.14      0.00
   16    8    9      0.33      0.00
   17    8    9      0.64      0.00
   18    8    9     -0.18      0.00
   19    8    9      0.25      0.00
   20    8    9      2.08      0.00
   21    8    9     -2.15      0.00
  -28    9    9     -3.46      0.00
  -27    9    9      1.09      0.00
  -26    9    9      1.83      0.00
  -25    9    9     -2.74      0.00
  -24    9    9      1.87      0.00
  -23    9    9     -1.76      0.00
  -22    9    9      1.13      0.00
  -21    9    9     -7.04      0.00
  -20    9    9      3.50      0.00
  -19    9    9     -7.50      0.00
  -18    9    9      1.51      0.00
  -17    9    9     -4.86      0.00
  -16    9    9      5.97      0.00
  -15    9    9     -7.06      0.00
  -14    9    9     10.28      0.00
  -13    9    9     -4.52      0.00
  -12    9    9      8.33      0.00
  -11    9    9     -2.00      0.00
  -10    9    9      5.37      0.00
   -9    9    9      0.62      0.00
   -8    9    9      1.24      0.00
   -7    9    9      2.36      0.00
   -6    9    9     -2.59      0.00
   -5    9    9      4.23      0.00
   -4    9    9     -3.04      0.00
   -3    9    9      2.37      0.00
   -2    9    9     -6.05      0.00
   -1    9    9     12.50      0.00
    0    9    9    -15.91      0.00
    1    9    9     12.20      0.00
    2    9    9     -6.92      0.00
    3    9    9      3.61      0.00
    4    9    9     -6.74      0.00
    5    9    9      4.16      0.00
    6    9    9     -3.54      0.00
    7    9    9     -1.89      0.00
    8    9    9      0.49      0.00
    9    9    9     -1.23      0.00
   10    9    9      2.49      0.00
   11    9    9     -2.13      0.00
   12    9    9      3.62      0.00
   13    9    9     -0.49      0.00
   14    9    9      3.15      0.00
   15    9    9     -2.04      0.00
   16    9    9      2.80      0.00
   17    9    9     -1.23      0.00
   18    9    9      0.88      0.00
   19    9    9     -1.16      0.00
   20    9    9      0.60      0.00
  -27   10    9     -2.36      0.00
  -26   10    9      2.55      0.00
  -25   10    9     -1.20      0.00
  -24   10    9      1.15      0.00
  -23   10    9     -0.39      0.00
  -22   10    9      3.49      0.00
  -21   10    9     -3.50      0.00
  -20   10    9      2.63      0.00
  -19   10    9     -0.05      0.00
  -18   10    9      1.16      0.00
  -17   10    9     -1.41      0.00
  -16   10    9      3.00      0.00
  -15   10    9      2.45      0.00
  -14   10    9     -3.37      0.00
  -13   10    9      6.86      0.00
  -12   10    9     -5.51      0.00
  -11   10    9      4.68      0.00
  -10   10    9     -6.05      0.00
   -9   10    9      3.78      0.00
   -8   10    9     -7.92      0.00
   -7   10    9      4.76      0.00
   -6   10    9     -6.23      0.00
   -5   10    9      2.69      0.00
   -4   10    9     -2.44      0.00
   -3   10    9      4.32      0.00
   -2   10    9     -3.76      0.00
   -1   10    9      3.82      0.00
    0   10    9      1.84      0.00
    1   10    9     -5.04      0.00
    2   10    9      5.80      0.00
    3   10    9     -6.90      0.00
    4   10    9      4.76      0.00
    5   10    9     -9.68      0.00
    6   10    9      6.90      0.00
    7   10    9     -8.52      0.00
    8   10    9      3.50      0.00
    9   10    9     -5.36      0.00
   10   10    9      4.36      0.00
   11   10    9     -4.25      0.00
   12   10    9      1.15      0.00
   13   10    9      1.30      0.00
   14   10    9     -0.13      0.00
   15   10    9      0.94      0.00
   16   10    9      0.87      0.00
   17   10    9      2.98      0.00
   18   10    9     -0.79      0.00
   19   10    9      1.84      0.00
  -26   11    9      2.58      0.00
  -25   11    9     -2.61      0.00
  -24   11    9     -0.15      0.00
  -23   11    9     -1.30      0.00
  -22   11    9     -0.51      0.00
  -21   11    9     -1.47      0.00
  -20   11    9     -4.30      0.00
  -19   11    9      0.84      0.00
  -18   11    9     -5.74      0.00
  -17   11    9      3.31      0.00
  -16   11    9     -8.01      0.00
  -15   11    9      7.49      0.00
  -14   11    9     -4.32      0.00
  -13   11    9      3.17      0.00
  -12   11    9      2.56      0.00
  -11   11    9      1.74      0.00
  -10   11    9      0.15      0.00
   -9   11    9      5.22      0.00
   -8   11    9     -1.38      0.00
   -7   11    9      0.66      0.00
   -6   11    9      3.49      0.00
   -5   11    9     -3.82      0.00
   -4   11    9      4.79      0.00
   -3   11    9     -5.16      0.00
   -2   11    9      6.34      0.00
   -1   11    9     -5.45      0.00
    0   11    9      8.13      0.00
    1   11    9     -6.39      0.00
    2   11    9     10.02      0.00
    3   11    9     -5.54      0.00
    4   11    9      7.69      0.00
    5   11    9     -3.55      0.00
    6   11    9      3.33      0.00
    7   11    9     -0.92      0.00
    8   11    9      0.50      0.00
    9   11    9     -1.62      0.00
   10   11    9     -0.40      0.00
   11   11    9      2.90      0.00
   12   11    9     -3.75      0.00
   13   11    9      3.36      0.00
   14   11    9      0.94      0.00
   15   11    9      2.41      0.00
   16   11    9     -0.41      0.00
   17   11    9      3.75      0.00
  -24   12    9     -3.36      0.00
  -23   12    9      2.14      0.00
  -22   12    9     -0.31      0.00
  -21   12    9     -0.07      0.00
  -20   12    9     -2.58      0.00
  -19   12    9      1.55      0.00
  -18   12    9     -2.52      0.00
  -17   12    9      0.98      0.00
  -16   12    9      2.00      0.00
  -15   12    9     -2.88      0.00
  -14   12    9      7.95      0.00
  -13   12    9     -5.45      0.00
  -12   12    9      4.72      0.00
  -11   12    9     -1.77      0.00
  -10   12    9      0.22      0.00
   -9   12    9     -6.53      0.00
   -8   12    9      5.64      0.00
   -7   12    9    -11.52      0.00
   -6   12    9      5.80      0.00
   -5   12    9     -8.87      0.00
   -4   12    9      3.45      0.00
   -3   12    9     -3.83      0.00
   -2   12    9     -1.06      0.00
   -1   12    9     -1.74      0.00
    0   12    9      0.88      0.00
    1   12    9     -3.04      0.00
    2   12    9     -2.06      0.00
    3   12    9      1.86      0.00
    4   12    9     -5.41      0.00
    5   12    9      2.66      0.00
    6   12    9     -5.96      0.00
    7   12    9      1.82      0.00
    8   12    9     -4.63      0.00
    9   12    9      0.31      0.00
   10   12    9     -4.85      0.00
   11   12    9      0.05      0.00
   12   12    9     -1.21      0.00
   13   12    9     -2.77      0.00
   14   12    9      0.38      0.00
   15   12    9     -0.48      0.00
   16   12    9      1.23      0.00
  -23   13    9     -3.39      0.00
  -22   13    9      1.57      0.00
  -21   13    9      0.35      0.00
  -20   13    9     -1.42      0.00
  -19   13    9      1.13      0.00
  -18   13    9      1.87      0.00
  -17   13    9     -1.03      0.00
  -16   13    9      3.77      0.00
  -15   13    9     -1.11      0.00
  -14   13    9      2.62      0.00
  -13   13    9      1.48      0.00
  -12   13    9     -0.93      0.00
  -11   13    9     -0.09      0.00
  -10   13    9      2.21      0.00
   -9   13    9     -3.00      0.00
   -8   13    9     -0.56      0.00
   -7   13    9      2.12      0.00
   -6   13    9     -3.27      0.00
   -5   13    9      4.87      0.00
   -4   13    9     -4.86      0.00
   -3   13    9      7.28      0.00
   -2   13    9     -1.51      0.00
   -1   13    9      3.27      0.00
    0   13    9      0.46      0.00
    1   13    9      6.33      0.00
    2   13    9     -2.44      0.00
    3   13    9      4.99      0.00
    4   13    9     -0.79      0.00
    5   13    9      1.51      0.00
    6   13    9     -0.28      0.00
    7   13    9     -3.02      0.00
    8   13    9      1.42      0.00
    9   13    9     -4.87      0.00
   10   13    9      1.21      0.00
   11   13    9     -4.25      0.00
   12   13    9      1.72      0.00
   13   13    9     -2.54      0.00
   14   13    9      2.37      0.00
  -21   14    9      0.94      0.00
  -20   14    9     -1.29      0.00
  -19   14    9     -1.23      0.00
  -18   14    9      0.23      0.00
  -17   14    9      0.49      0.00
  -16   14    9      0.06      0.00
  -15   14    9      2.45      0.00
  -14   14    9     -0.87      0.00
  -13   14    9      3.04      0.00
  -12   14    9     -1.49      0.00
  -11   14    9      1.95      0.00
  -10   14    9     -6.10      0.00
   -9   14    9      6.15      0.00
   -8   14    9     -9.19      0.00
   -7   14    9      4.27      0.00
   -6   14    9     -5.88      0.00
   -5   14    9      3.31      0.00
   -4   14    9     -4.16      0.00
   -3   14    9      0.22      0.00
   -2   14    9     -1.37      0.00
   -1   14    9      0.56      0.00
    0   14    9     -3.07      0.00
    1   14    9      0.03      0.00
    2   14    9      1.33      0.00
    3   14    9     -2.97      0.00
    4   14    9      3.63      0.00
    5   14    9     -3.71      0.00
    6   14    9      4.74      0.00
    7   14    9     -3.88      0.00
    8   14    9      1.21      0.00
    9   14    9     -0.15      0.00
   10   14    9     -2.59      0.00
   11   14    9     -0.23      0.00
   12   14    9     -0.73      0.00
  -18   15    9      2.13      0.00
  -17   15    9      2.27      0.00
  -16   15    9      2.28      0.00
  -15   15    9      2.12      0.00
  -14   15    9      2.34      0.00
  -13   15    9      1.10      0.00
  -12   15    9     -0.44      0.00
  -11   15    9      2.45      0.00
  -10   15    9     -2.79      0.00
   -9   15    9     -0.81      0.00
   -8   15    9      1.01      0.00
   -7   15    9     -3.67      0.00
   -6   15    9      1.92      0.00
   -5   15    9     -2.26      0.00
   -4   15    9      1.37      0.00
   -3   15    9      0.62      0.00
   -2   15    9     -0.60      0.00
   -1   15    9      0.90      0.00
    0   15    9      1.98      0.00
    1   15    9     -2.83      0.00
    2   15    9      2.65      0.00
    3   15    9     -2.42      0.00
    4   15    9     -0.37      0.00
    5   15    9     -0.48      0.00
    6   15    9     -4.27      0.00
    7   15    9      3.26      0.00
    8   15    9     -7.47      0.00
    9   15    9      3.43      0.00
   10   15    9     -3.15      0.00
  -15   16    9      0.54      0.00
  -14   16    9      0.67      0.00
  -13   16    9      1.56      0.00
  -12   16    9     -0.81      0.00
  -11   16    9     -1.10      0.00
  -10   16    9      2.09      0.00
   -9   16    9     -3.64      0.00
   -8   16    9      3.61      0.00
   -7   16    9     -3.12      0.00
   -6   16    9      3.39      0.00
   -5   16    9      0.93      0.00
   -4   16    9      0.20      0.00
   -3   16    9      1.43      0.00
   -2   16    9      2.58      0.00
   -1   16    9     -2.15      0.00
    0   16    9      2.72      0.00
    1   16    9     -0.55      0.00
    2   16    9      0.07      0.00
    3   16    9      2.69      0.00
    4   16    9     -1.49      0.00
    5   16    9      3.89      0.00
    6   16    9     -0.70      0.00
   -9   17    9     -1.55      0.00
   -8   17    9      1.57      0.00
   -7   17    9     -1.50      0.00
   -6   17    9     -0.90      0.00
   -5   17    9      0.56      0.00
   -4   17    9      1.48      0.00
   -3   17    9     -3.17      0.00
   -2   17    9      3.39      0.00
   -1   17    9     -1.19      0.00
    0   17    9      1.15      0.00
  -33    0   10     -1.37      0.00
  -32    0   10     -2.49      0.00
  -31    0   10      3.59      0.00
  -30    0   10     -3.31      0.00
  -29    0   10     -4.16      0.00
  -28    0   10      3.49      0.00
  -27    0   10     -4.67      0.00
  -26    0   10      0.78      0.00
  -25    0   10     -0.77      0.00
  -24    0   10     -1.72      0.00
  -23    0   10      0.24      0.00
  -22    0   10      3.81      0.00
  -21    0   10     -9.29      0.00
  -20    0   10      8.37      0.00
  -19    0   10     -2.04      0.00
  -18    0   10     -0.96      0.00
  -17    0   10     -3.98      0.00
  -16    0   10     12.08      0.00
  -15    0   10    -12.69      0.00
  -14    0   10      0.69      0.00
  -13    0   10     12.89      0.00
  -12    0   10    -28.38      0.00
  -11    0   10     28.60      0.00
  -10    0   10    -24.17      0.00
   -9    0   10      2.75      0.00
   -8    0   10     13.28      0.00
   -7    0   10    -27.49      0.00
   -6    0   10     30.48      0.00
   -5    0   10    -31.01      0.00
   -4    0   10     25.26      0.00
   -3    0   10    -20.52      0.00
   -2    0   10      7.42      0.00
   -1    0   10     -7.30      0.00
    0    0   10    -11.53      0.00
    1    0   10      3.35      0.00
    2    0   10     -8.39      0.00
    3    0   10    -21.40      0.00
    4    0   10     22.51      0.00
    5    0   10    -24.88      0.00
    6    0   10     10.82      0.00
    7    0   10     -5.90      0.00
    8    0   10      7.19      0.00
    9    0   10     -2.47      0.00
   10    0   10      4.28      0.00
   11    0   10     -4.73      0.00
   12    0   10      7.15      0.00
   13    0   10     -3.37      0.00
   14    0   10     -3.29      0.00
   15    0   10      0.55      0.00
   16    0   10     -4.19      0.00
   17    0   10      1.21      0.00
   18    0   10     -8.85      0.00
   19    0   10     -1.43      0.00
   20    0   10      1.65      0.00
   21    0   10     -8.43      0.00
   22    0   10      3.53      0.00
   23    0   10     -4.03      0.00
  -32    1   10     -2.64      0.00
  -31    1   10      2.16      0.00
  -30    1   10      2.12      0.00
  -29    1   10     -0.01      0.00
  -28    1   10     -0.54      0.00
  -27    1   10      4.38      0.00
  -26    1   10     -2.83      0.00
  -25    1   10      3.55      0.00
  -24    1   10     -0.39      0.00
  -23    1   10     -2.57      0.00
  -22    1   10      3.45      0.00
  -21    1   10      0.29      0.00
  -20    1   10     -7.77      0.00
  -19    1   10      9.67      0.00
  -18    1   10     -6.34      0.00
  -17    1   10      3.08      0.00
  -16    1   10     -7.22      0.00
  -15    1   10     18.24      0.00
  -14    1   10    -27.98      0.00
  -13    1   10     27.54      0.00
  -12    1   10    -19.36      0.00
  -11    1   10      0.35      0.00
  -10    1   10     12.87      0.00
   -9    1   10    -25.13      0.00
   -8    1   10     21.49      0.00
   -7    1   10    -18.07      0.00
   -6    1   10      6.38      0.00
   -5    1   10      0.48      0.00
   -4    1   10    -11.16      0.00
   -3    1   10     14.54      0.00
   -2    1   10    -17.94      0.00
   -1    1   10     16.38      0.00
    0    1   10    -10.92      0.00
    1    1   10     -3.15      0.00
    2    1   10     17.27      0.00
    3    1   10    -18.87      0.00
    4    1   10      6.26      0.00
    5    1   10      4.93      0.00
    6    1   10     -7.31      0.00
    7    1   10      2.23      0.00
    8    1   10     -2.15      0.00
    9    1   10      1.58      0.00
   10    1   10     -0.05      0.00
   11    1   10     -0.68      0.00
   12    1   10     -2.91      0.00
   13    1   10      6.94      0.00
   14    1   10     -5.41      0.00
   15    1   10      3.14      0.00
   16    1   10     -3.09      0.00
   17    1   10      3.63      0.00
   18    1   10     -0.13      0.00
   19    1   10     -3.51      0.00
   20    1   10      3.68      0.00
   21    1   10     -0.74      0.00
   22    1   10     -1.67      0.00
   23    1   10      2.68      0.00
  -32    2   10     -1.25      0.00
  -31    2   10     -0.86      0.00
  -30    2   10     -0.86      0.00
  -29    2   10     -1.63      0.00
  -28    2   10      0.17      0.00
  -27    2   10     -2.05      0.00
  -26    2   10      2.48      0.00
  -25    2   10     -2.66      0.00
  -24    2   10      4.25      0.00
  -23    2   10      1.22      0.00
  -22    2   10     -4.21      0.00
  -21    2   10      9.92      0.00
  -20    2   10     -5.74      0.00
  -19    2   10      2.15      0.00
  -18    2   10      1.85      0.00
  -17    2   10     -0.58      0.00
  -16    2   10     -4.95      0.00
  -15    2   10      5.06      0.00
  -14    2   10     -3.53      0.00
  -13    2   10     -9.29      0.00
  -12    2   10     17.12      0.00
  -11    2   10    -19.63      0.00
  -10    2   10     15.07      0.00
   -9    2   10     -3.33      0.00
   -8    2   10      0.20      0.00
   -7    2   10     13.66      0.00
   -6    2   10    -18.03      0.00
   -5    2   10     27.22      0.00
   -4    2   10    -26.21      0.00
   -3    2   10     19.16      0.00
   -2    2   10    -19.57      0.00
   -1    2   10     -0.34      0.00
    0    2   10      0.21      0.00
    1    2   10    -18.47      0.00
    2    2   10     -2.55      0.00
    3    2   10      5.83      0.00
    4    2   10    -17.82      0.00
    5    2   10      9.00      0.00
    6    2   10     -3.90      0.00
    7    2   10      6.46      0.00
    8    2   10     -5.29      0.00
    9    2   10      6.95      0.00
   10    2   10     -3.62      0.00
   11    2   10      5.40      0.00
   12    2   10     -6.35      0.00
   13    2   10      2.78      0.00
   14    2   10     -0.95      0.00
   15    2   10     -1.01      0.00
   16    2   10     -0.73      0.00
   17    2   10     -1.34      0.00
   18    2   10      1.40      0.00
   19    2   10     -2.87      0.00
   20    2   10     -0.67      0.00
   21    2   10      1.00      0.00
   22    2   10     -3.91      0.00
   23    2   10      1.22      0.00
  -32    3   10     -0.31      0.00
  -31    3   10     -1.60      0.00
  -30    3   10      5.28      0.00
  -29    3   10     -5.00      0.00
  -28    3   10      5.92      0.00
  -27    3   10     -1.37      0.00
  -26    3   10      2.86      0.00
  -25    3   10      2.55      0.00
  -24    3   10     -3.51      0.00
  -23    3   10      8.71      0.00
  -22    3   10     -5.64      0.00
  -21    3   10     -0.64      0.00
  -20    3   10      5.89      0.00
  -19    3   10     -9.49      0.00
  -18    3   10      7.16      0.00
  -17    3   10     -6.53      0.00
  -16    3   10      3.94      0.00
  -15    3   10     -5.88      0.00
  -14    3   10      8.83      0.00
  -13    3   10    -13.07      0.00
  -12    3   10      5.96      0.00
  -11    3   10     -0.73      0.00
  -10    3   10     -9.65      0.00
   -9    3   10      6.90      0.00
   -8    3   10    -15.50      0.00
   -7    3   10     17.33      0.00
   -6    3   10    -23.00      0.00
   -5    3   10     14.08      0.00
   -4    3   10     -7.37      0.00
   -3    3   10     -1.76      0.00
   -2    3   10      7.99      0.00
   -1    3   10    -12.29      0.00
    0    3   10      7.99      0.00
    1    3   10      4.60      0.00
    2    3   10    -13.06      0.00
    3    3   10     10.53      0.00
    4    3   10     -5.42      0.00
    5    3   10      2.19      0.00
    6    3   10     -7.53      0.00
    7    3   10      4.94      0.00
    8    3   10     -2.61      0.00
    9    3   10     -2.95      0.00
   10    3   10      4.28      0.00
   11    3   10     -4.28      0.00
   12    3   10      5.73      0.00
   13    3   10     -4.73      0.00
   14    3   10      4.58      0.00
   15    3   10     -2.92      0.00
   16    3   10      1.55      0.00
   17    3   10     -0.86      0.00
   18    3   10     -0.29      0.00
   19    3   10      1.24      0.00
   20    3   10     -3.53      0.00
   21    3   10      3.68      0.00
   22    3   10     -2.32      0.00
   23    3   10     -1.26      0.00
  -32    4   10      1.83      0.00
  -31    4   10     -6.17      0.00
  -30    4   10      3.70      0.00
  -29    4   10     -3.63      0.00
  -28    4   10     -1.49      0.00
  -27    4   10      2.90      0.00
  -26    4   10     -3.58      0.00
  -25    4   10      7.96      0.00
  -24    4   10     -4.56      0.00
  -23    4   10      5.77      0.00
  -22    4   10      5.93      0.00
  -21    4   10     -4.54      0.00
  -20    4   10      8.89      0.00
  -19    4   10     -1.47      0.00
  -18    4   10      1.85      0.00
  -17    4   10      1.53      0.00
  -16    4   10     -3.49      0.00
  -15    4   10      0.44      0.00
  -14    4   10     -3.18      0.00
  -13    4   10      2.34      0.00
  -12    4   10     -9.40      0.00
  -11    4   10     11.61      0.00
  -10    4   10     -5.25      0.00
   -9    4   10     11.26      0.00
   -8    4   10     -2.08      0.00
   -7    4   10     11.58      0.00
   -6    4   10      7.41      0.00
   -5    4   10     -7.69      0.00
   -4    4   10     17.45      0.00
   -3    4   10    -16.18      0.00
   -2    4   10      8.83      0.00
   -1    4   10     -6.53      0.00
    0    4   10     -8.90      0.00
    1    4   10      3.56      0.00
    2    4   10     -5.69      0.00
    3    4   10      0.56      0.00
    4    4   10     -2.81      0.00
    5    4   10      5.30      0.00
    6    4   10      2.21      0.00
    7    4   10     -3.98      0.00
    8    4   10      8.48      0.00
    9    4   10     -6.30      0.00
   10    4   10      2.81      0.00
   11    4   10     -1.61      0.00
   12    4   10     -3.73      0.00
   13    4   10      1.62      0.00
   14    4   10     -1.92      0.00
   15    4   10      2.36      0.00
   16    4   10     -1.96      0.00
   17    4   10      5.18      0.00
   18    4   10     -1.03      0.00
   19    4   10      3.19      0.00
   20    4   10      0.42      0.00
   21    4   10     -0.79      0.00
   22    4   10      1.40      0.00
  -31    5   10     -2.88      0.00
  -30    5   10     -2.21      0.00
  -29    5   10      1.45      0.00
  -28    5   10     -4.68      0.00
  -27    5   10      3.98      0.00
  -26    5   10     -3.56      0.00
  -25    5   10      3.81      0.00
  -24    5   10      2.73      0.00
  -23    5   10     -5.62      0.00
  -22    5   10     11.49      0.00
  -21    5   10     -7.68      0.00
  -20    5   10      4.05      0.00
  -19    5   10     -0.78      0.00
  -18    5   10     -2.26      0.00
  -17    5   10      2.58      0.00
  -16    5   10     -4.78      0.00
  -15    5   10      2.50      0.00
  -14    5   10     -2.85      0.00
  -13    5   10      2.17      0.00
  -12    5   10     -1.51      0.00
  -11    5   10     -3.55      0.00
  -10    5   10      6.77      0.00
   -9    5   10     -8.54      0.00
   -8    5   10      8.22      0.00
   -7    5   10    -11.53      0.00
   -6    5   10     14.31      0.00
   -5    5   10    -13.49      0.00
   -4    5   10      8.64      0.00
   -3    5   10     -1.32      0.00
   -2    5   10     -1.26      0.00
   -1    5   10      3.10      0.00
    0    5   10      1.54      0.00
    1    5   10     -1.48      0.00
    2    5   10      2.35      0.00
    3    5   10     -2.16      0.00
    4    5   10      5.04      0.00
    5    5   10    -10.64      0.00
    6    5   10      8.58      0.00
    7    5   10     -6.77      0.00
    8    5   10      1.00      0.00
    9    5   10      1.63      0.00
   10    5   10     -4.61      0.00
   11    5   10      6.32      0.00
   12    5   10     -3.26      0.00
   13    5   10     -0.09      0.00
   14    5   10      0.40      0.00
   15    5   10      0.25      0.00
   16    5   10     -2.08      0.00
   17    5   10     -2.10      0.00
   18    5   10      3.69      0.00
   19    5   10     -6.17      0.00
   20    5   10      4.14      0.00
   21    5   10     -3.32      0.00
   22    5   10      0.87      0.00
  -31    6   10     -0.91      0.00
  -30    6   10     -3.31      0.00
  -29    6   10      2.28      0.00
  -28    6   10     -5.87      0.00
  -27    6   10      4.61      0.00
  -26    6   10     -2.58      0.00
  -25    6   10     -0.54      0.00
  -24    6   10      7.22      0.00
  -23    6   10     -6.52      0.00
  -22    6   10      5.98      0.00
  -21    6   10      2.24      0.00
  -20    6   10     -3.07      0.00
  -19    6   10      8.02      0.00
  -18    6   10     -4.71      0.00
  -17    6   10      7.30      0.00
  -16    6   10     -1.56      0.00
  -15    6   10     -0.66      0.00
  -14    6   10      4.44      0.00
  -13    6   10     -7.83      0.00
  -12    6   10      8.81      0.00
  -11    6   10    -10.17      0.00
  -10    6   10      7.82      0.00
   -9    6   10     -2.38      0.00
   -8    6   10      4.50      0.00
   -7    6   10      1.03      0.00
   -6    6   10      3.89      0.00
   -5    6   10      5.23      0.00
   -4    6   10     -0.88      0.00
   -3    6   10      4.08      0.00
   -2    6   10      2.71      0.00
   -1    6   10     -1.19      0.00
    0    6   10      2.44      0.00
    1    6   10     -0.01      0.00
    2    6   10      3.71      0.00
    3    6   10     -4.94      0.00
    4    6   10      6.19      0.00
    5    6   10     -1.43      0.00
    6    6   10     -1.62      0.00
    7    6   10      2.23      0.00
    8    6   10     -2.45      0.00
    9    6   10      0.96      0.00
   10    6   10     -2.20      0.00
   11    6   10     -2.43      0.00
   12    6   10      2.95      0.00
   13    6   10     -4.00      0.00
   14    6   10     -0.06      0.00
   15    6   10      0.12      0.00
   16    6   10      1.81      0.00
   17    6   10     -4.91      0.00
   18    6   10      5.11      0.00
   19    6   10     -3.05      0.00
   20    6   10      1.46      0.00
   21    6   10     -2.41      0.00
  -30    7   10     -6.87      0.00
  -29    7   10      4.29      0.00
  -28    7   10     -7.82      0.00
  -27    7   10      1.28      0.00
  -26    7   10      0.25      0.00
  -25    7   10     -3.86      0.00
  -24    7   10      2.20      0.00
  -23    7   10      3.34      0.00
  -22    7   10     -6.04      0.00
  -21    7   10     10.05      0.00
  -20    7   10     -7.98      0.00
  -19    7   10      6.96      0.00
  -18    7   10     -2.05      0.00
  -17    7   10     -1.90      0.00
  -16    7   10      5.66      0.00
  -15    7   10     -7.14      0.00
  -14    7   10      6.79      0.00
  -13    7   10     -3.64      0.00
  -12    7   10     -2.17      0.00
  -11    7   10      6.88      0.00
  -10    7   10     -9.70      0.00
   -9    7   10      7.51      0.00
   -8    7   10     -6.96      0.00
   -7    7   10      5.21      0.00
   -6    7   10     -3.92      0.00
   -5    7   10      1.44      0.00
   -4    7   10      2.17      0.00
   -3    7   10      0.48      0.00
   -2    7   10      0.52      0.00
   -1    7   10      3.93      0.00
    0    7   10      0.56      0.00
    1    7   10      1.23      0.00
    2    7   10      0.30      0.00
    3    7   10      2.63      0.00
    4    7   10     -4.15      0.00
    5    7   10      2.33      0.00
    6    7   10     -1.66      0.00
    7    7   10     -1.31      0.00
    8    7   10      0.79      0.00
    9    7   10     -1.44      0.00
   10    7   10      2.58      0.00
   11    7   10     -3.15      0.00
   12    7   10      2.44      0.00
   13    7   10     -0.77      0.00
   14    7   10     -0.68      0.00
   15    7   10     -1.43      0.00
   16    7   10      1.94      0.00
   17    7   10     -1.91      0.00
   18    7   10     -0.20      0.00
   19    7   10      0.95      0.00
   20    7   10     -0.83      0.00
   21    7   10      0.82      0.00
  -29    8   10     -1.44      0.00
  -28    8   10      2.37      0.00
  -27    8   10     -5.49      0.00
  -26    8   10      5.20      0.00
  -25    8   10     -1.64      0.00
  -24    8   10     -1.52      0.00
  -23    8   10      2.14      0.00
  -22    8   10     -2.81      0.00
  -21    8   10     -0.50      0.00
  -20    8   10      0.34      0.00
  -19    8   10     -6.60      0.00
  -18    8   10      7.29      0.00
  -17    8   10     -5.72      0.00
  -16    8   10      3.80      0.00
  -15    8   10      2.27      0.00
  -14    8   10     -2.00      0.00
  -13    8   10     10.68      0.00
  -12    8   10     -7.85      0.00
  -11    8   10      7.77      0.00
  -10    8   10      0.60      0.00
   -9    8   10      0.47      0.00
   -8    8   10      0.51      0.00
   -7    8   10      0.10      0.00
   -6    8   10      3.50      0.00
   -5    8   10     -1.66      0.00
   -4    8   10     -1.64      0.00
   -3    8   10      5.35      0.00
   -2    8   10     -2.33      0.00
   -1    8   10      0.54      0.00
    0    8   10      0.37      0.00
    1    8   10      2.07      0.00
    2    8   10     -2.04      0.00
    3    8   10     -1.26      0.00
    4    8   10      1.49      0.00
    5    8   10     -3.84      0.00
    6    8   10      0.87      0.00
    7    8   10     -3.03      0.00
    8    8   10      1.76      0.00
    9    8   10     -1.88      0.00
   10    8   10      2.13      0.00
   11    8   10     -0.19      0.00
   12    8   10      1.18      0.00
   13    8   10      0.85      0.00
   14    8   10      0.31      0.00
   15    8   10     -0.86      0.00
   16    8   10     -0.40      0.00
   17    8   10     -0.95      0.00
   18    8   10     -1.79      0.00
   19    8   10      0.26      0.00
   20    8   10     -4.02      0.00
  -28    9   10      2.10      0.00
  -27    9   10     -4.23      0.00
  -26    9   10      1.92      0.00
  -25    9   10     -1.03      0.00
  -24    9   10      2.05      0.00
  -23    9   10     -2.00      0.00
  -22    9   10      3.52      0.00
  -21    9   10     -3.05      0.00
  -20    9   10      6.03      0.00
  -19    9   10     -4.06      0.00
  -18    9   10      0.58      0.00
  -17    9   10      5.51      0.00
  -16    9   10     -4.23      0.00
  -15    9   10      4.31      0.00
  -14    9   10     -2.07      0.00
  -13    9   10      2.21      0.00
  -12    9   10      0.88      0.00
  -11    9   10     -4.51      0.00
  -10    9   10      0.09      0.00
   -9    9   10      0.13      0.00
   -8    9   10     -3.74      0.00
   -7    9   10     -2.02      0.00
   -6    9   10     -0.89      0.00
   -5    9   10      3.36      0.00
   -4    9   10     -4.26      0.00
   -3    9   10      3.23      0.00
   -2    9   10      1.46      0.00
   -1    9   10      2.95      0.00
    0    9   10     -2.47      0.00
    1    9   10      3.26      0.00
    2    9   10     -0.02      0.00
    3    9   10     -1.16      0.00
    4    9   10     -1.24      0.00
    5    9   10     -0.96      0.00
    6    9   10     -0.08      0.00
    7    9   10     -2.11      0.00
    8    9   10     -1.17      0.00
    9    9   10      1.98      0.00
   10    9   10     -2.87      0.00
   11    9   10      2.94      0.00
   12    9   10     -2.37      0.00
   13    9   10      3.39      0.00
   14    9   10     -1.97      0.00
   15    9   10      3.19      0.00
   16    9   10     -0.42      0.00
   17    9   10      2.17      0.00
   18    9   10     -0.60      0.00
   19    9   10      3.16      0.00
  -27   10   10     -3.28      0.00
  -26   10   10      0.67      0.00
  -25   10   10     -0.85      0.00
  -24   10   10     -0.19      0.00
  -23   10   10     -2.78      0.00
  -22   10   10      0.71      0.00
  -21   10   10     -4.63      0.00
  -20   10   10     -2.90      0.00
  -19   10   10      1.44      0.00
  -18   10   10     -8.78      0.00
  -17   10   10      1.58      0.00
  -16   10   10      0.17      0.00
  -15   10   10     -1.62      0.00
  -14   10   10      1.35      0.00
  -13   10   10      4.73      0.00
  -12   10   10      0.28      0.00
  -11   10   10      6.52      0.00
  -10   10   10     -0.27      0.00
   -9   10   10      3.72      0.00
   -8   10   10      3.95      0.00
   -7   10   10     -2.21      0.00
   -6   10   10      1.41      0.00
   -5   10   10      0.72      0.00
   -4   10   10     -1.93      0.00
   -3   10   10      0.09      0.00
   -2   10   10     -2.11      0.00
   -1   10   10      2.30      0.00
    0   10   10     -1.98      0.00
    1   10   10      1.02      0.00
    2   10   10      1.48      0.00
    3   10   10     -0.41      0.00
    4   10   10      1.76      0.00
    5   10   10      0.27      0.00
    6   10   10     -1.43      0.00
    7   10   10      4.31      0.00
    8   10   10     -4.80      0.00
    9   10   10      4.48      0.00
   10   10   10     -2.01      0.00
   11   10   10      2.73      0.00
   12   10   10     -1.50      0.00
   13   10   10      4.12      0.00
   14   10   10     -1.65      0.00
   15   10   10      2.34      0.00
   16   10   10      0.46      0.00
   17   10   10      1.27      0.00
   18   10   10     -0.45      0.00
  -26   11   10     -2.66      0.00
  -25   11   10      3.15      0.00
  -24   11   10      1.63      0.00
  -23   11   10     -1.29      0.00
  -22   11   10      0.05      0.00
  -21   11   10      3.26      0.00
  -20   11   10     -5.17      0.00
  -19   11   10      2.24      0.00
  -18   11   10      0.74      0.00
  -17   11   10     -3.61      0.00
  -16   11   10      4.18      0.00
  -15   11   10      0.93      0.00
  -14   11   10     -1.27      0.00
  -13   11   10      2.65      0.00
  -12   11   10      1.45      0.00
  -11   11   10     -4.76      0.00
  -10   11   10      3.42      0.00
   -9   11   10     -7.81      0.00
   -8   11   10      2.77      0.00
   -7   11   10     -6.18      0.00
   -6   11   10     -1.93      0.00
   -5   11   10     -0.55      0.00
   -4   11   10     -0.70      0.00
   -3   11   10     -4.03      0.00
   -2   11   10      3.12      0.00
   -1   11   10     -3.23      0.00
    0   11   10      2.71      0.00
    1   11   10     -5.42      0.00
    2   11   10      3.10      0.00
    3   11   10     -1.03      0.00
    4   11   10     -5.64      0.00
    5   11   10      4.07      0.00
    6   11   10     -5.71      0.00
    7   11   10      0.08      0.00
    8   11   10     -1.66      0.00
    9   11   10     -2.73      0.00
   10   11   10     -0.30      0.00
   11   11   10     -0.75      0.00
   12   11   10     -1.57      0.00
   13   11   10      0.14      0.00
   14   11   10      2.02      0.00
   15   11   10     -1.90      0.00
   16   11   10      2.86      0.00
  -24   12   10      0.59      0.00
  -23   12   10      1.04      0.00
  -22   12   10     -6.30      0.00
  -21   12   10      3.09      0.00
  -20   12   10     -1.05      0.00
  -19   12   10     -2.76      0.00
  -18   12   10      1.29      0.00
  -17   12   10     -1.51      0.00
  -16   12   10      0.28      0.00
  -15   12   10      0.88      0.00
  -14   12   10      0.35      0.00
  -13   12   10     -0.40      0.00
  -12   12   10      3.40      0.00
  -11   12   10     -0.18      0.00
  -10   12   10      0.47      0.00
   -9   12   10      1.41      0.00
   -8   12   10     -0.86      0.00
   -7   12   10      3.26      0.00
   -6   12   10     -3.24      0.00
   -5   12   10      0.85      0.00
   -4   12   10      3.23      0.00
   -3   12   10     -1.41      0.00
   -2   12   10      1.59      0.00
   -1   12   10      1.64      0.00
    0   12   10      4.34      0.00
    1   12   10      2.15      0.00
    2   12   10     -0.77      0.00
    3   12   10      7.15      0.00
    4   12   10      1.82      0.00
    5   12   10     -3.98      0.00
    6   12   10      7.41      0.00
    7   12   10     -5.46      0.00
    8   12   10      2.30      0.00
    9   12   10     -3.04      0.00
   10   12   10     -0.54      0.00
   11   12   10     -1.50      0.00
   12   12   10      0.84      0.00
   13   12   10     -3.07      0.00
   14   12   10      3.26      0.00
   15   12   10     -0.88      0.00
  -23   13   10      3.21      0.00
  -22   13   10     -1.70      0.00
  -21   13   10     -2.97      0.00
  -20   13   10      0.98      0.00
  -19   13   10     -1.44      0.00
  -18   13   10     -0.59      0.00
  -17   13   10     -1.18      0.00
  -16   13   10      1.38      0.00
  -15   13   10      2.33      0.00
  -14   13   10     -0.90      0.00
  -13   13   10      2.07      0.00
  -12   13   10      0.02      0.00
  -11   13   10     -0.40      0.00
  -10   13   10     -1.74      0.00
   -9   13   10     -1.35      0.00
   -8   13   10     -3.94      0.00
   -7   13   10     -0.22      0.00
   -6   13   10     -3.83      0.00
   -5   13   10     -0.69      0.00
   -4   13   10     -4.54      0.00
   -3   13   10      2.04      0.00
   -2   13   10     -3.68      0.00
   -1   13   10     -1.19      0.00
    0   13   10     -1.78      0.00
    1   13   10      1.21      0.00
    2   13   10     -0.51      0.00
    3   13   10     -5.05      0.00
    4   13   10      6.24      0.00
    5   13   10     -3.53      0.00
    6   13   10     -2.29      0.00
    7   13   10      1.93      0.00
    8   13   10     -3.36      0.00
    9   13   10     -1.31      0.00
   10   13   10     -1.58      0.00
   11   13   10     -3.01      0.00
   12   13   10      0.58      0.00
   13   13   10     -3.29      0.00
  -20   14   10      1.65      0.00
  -19   14   10      1.06      0.00
  -18   14   10      3.57      0.00
  -17   14   10      1.24      0.00
  -16   14   10      0.65      0.00
  -15   14   10      4.41      0.00
  -14   14   10      1.27      0.00
  -13   14   10     -1.67      0.00
  -12   14   10      3.47      0.00
  -11   14   10     -1.70      0.00
  -10   14   10     -0.72      0.00
   -9   14   10     -0.69      0.00
   -8   14   10     -1.52      0.00
   -7   14   10      0.23      0.00
   -6   14   10     -2.10      0.00
   -5   14   10      0.85      0.00
   -4   14   10      2.05      0.00
   -3   14   10     -2.95      0.00
   -2   14   10      5.90      0.00
   -1   14   10     -1.86      0.00
    0   14   10      3.67      0.00
    1   14   10     -1.48      0.00
    2   14   10      3.41      0.00
    3   14   10     -0.11      0.00
    4   14   10     -3.58      0.00
    5   14   10      3.75      0.00
    6   14   10     -3.77      0.00
    7   14   10     -1.96      0.00
    8   14   10     -0.10      0.00
    9   14   10     -2.23      0.00
   10   14   10     -1.33      0.00
   11   14   10     -1.64      0.00
  -18   15   10     -0.82      0.00
  -17   15   10      2.47      0.00
  -16   15   10     -1.26      0.00
  -15   15   10      1.55      0.00
  -14   15   10      2.14      0.00
  -13   15   10     -0.06      0.00
  -12   15   10     -1.62      0.00
  -11   15   10      2.57      0.00
  -10   15   10     -2.89      0.00
   -9   15   10      0.90      0.00
   -8   15   10     -2.40      0.00
   -7   15   10      1.96      0.00
   -6   15   10      0.78      0.00
   -5   15   10     -2.42      0.00
   -4   15   10      4.28      0.00
   -3   15   10     -0.99      0.00
   -2   15   10     -0.15      0.00
   -1   15   10      1.48      0.00
    0   15   10     -1.70      0.00
    1   15   10      2.82      0.00
    2   15   10     -2.63      0.00
    3   15   10      2.88      0.00
    4   15   10      0.87      0.00
    5   15   10     -0.94      0.00
    6   15   10      3.52      0.00
    7   15   10     -0.77      0.00
    8   15   10      0.06      0.00
  -14   16   10      0.35      0.00
  -13   16   10      2.68      0.00
  -12   16   10     -1.53      0.00
  -11   16   10      1.00      0.00
  -10   16   10     -0.77      0.00
   -9   16   10      0.05      0.00
   -8   16   10     -1.04      0.00
   -7   16   10     -2.01      0.00
   -6   16   10      1.69      0.00
   -5   16   10     -1.10      0.00
   -4   16   10     -1.63      0.00
   -3   16   10      2.73      0.00
   -2   16   10     -1.89      0.00
   -1   16   10      2.36      0.00
    0   16   10     -1.90      0.00
    1   16   10      0.96      0.00
    2   16   10      0.44      0.00
    3   16   10     -2.06      0.00
    4   16   10      0.18      0.00
    5   16   10     -0.45      0.00
   -7   17   10     -0.68      0.00
   -6   17   10      2.11      0.00
   -5   17   10      2.35      0.00
   -4   17   10      1.77      0.00
   -3   17   10      1.05      0.00
   -2   17   10      2.22      0.00
  -33    1   11     -0.05      0.00
  -32    1   11      0.53      0.00
  -31    1   11     -0.91      0.00
  -30    1   11     -1.66      0.00
  -29    1   11     -1.54      0.00
  -28    1   11     -0.31      0.00
  -27    1   11     -0.72      0.00
  -26    1   11     -1.84      0.00
  -25    1   11      0.60      0.00
  -24    1   11      0.78      0.00
  -23    1   11     -1.18      0.00
  -22    1   11      1.16      0.00
  -21    1   11     -1.33      0.00
  -20    1   11      1.82      0.00
  -19    1   11     -0.23      0.00
  -18    1   11     -0.26      0.00
  -17    1   11      0.51      0.00
  -16    1   11      1.76      0.00
  -15    1   11     -2.10      0.00
  -14    1   11      0.57      0.00
  -13    1   11     -3.64      0.00
  -12    1   11      3.99      0.00
  -11    1   11     -8.56      0.00
  -10    1   11      2.34      0.00
   -9    1   11     -0.16      0.00
   -8    1   11     -2.08      0.00
   -7    1   11     -1.14      0.00
   -6    1   11      1.24      0.00
   -5    1   11      0.05      0.00
   -4    1   11     -3.73      0.00
   -3    1   11     -4.22      0.00
   -2    1   11     -1.44      0.00
   -1    1   11     -6.01      0.00
    0    1   11     -8.10      0.00
    1    1   11     -4.82      0.00
    2    1   11     -3.02      0.00
    3    1   11     -4.44      0.00
    4    1   11     -3.98      0.00
    5    1   11      1.38      0.00
    6    1   11      0.25      0.00
    7    1   11      0.41      0.00
    8    1   11      2.30      0.00
    9    1   11     -2.21      0.00
   10    1   11      5.89      0.00
   11    1   11     -2.68      0.00
   12    1   11     -1.51      0.00
   13    1   11      1.60      0.00
   14    1   11     -2.59      0.00
   15    1   11     -2.00      0.00
   16    1   11     -2.66      0.00
   17    1   11     -3.31      0.00
   18    1   11     -1.07      0.00
   19    1   11     -3.55      0.00
   20    1   11     -1.54      0.00
   21    1   11     -2.27      0.00
   22    1   11      2.31      0.00
  -32    2   11      0.80      0.00
  -31    2   11      1.69      0.00
  -30    2   11      0.84      0.00
  -29    2   11      0.53      0.00
  -28    2   11     -0.28      0.00
  -27    2   11      4.42      0.00
  -26    2   11     -0.55      0.00
  -25    2   11     -0.56      0.00
  -24    2   11      3.17      0.00
  -23    2   11     -1.84      0.00
  -22    2   11      1.54      0.00
  -21    2   11     -2.18      0.00
  -20    2   11     -1.09      0.00
  -19    2   11      1.34      0.00
  -18    2   11     -2.08      0.00
  -17    2   11     -0.62      0.00
  -16    2   11     -0.44      0.00
  -15    2   11      1.68      0.00
  -14    2   11     -2.60      0.00
  -13    2   11      0.25      0.00
  -12    2   11     -4.98      0.00
  -11    2   11      9.00      0.00
  -10    2   11    -18.81      0.00
   -9    2   11     13.12      0.00
   -8    2   11    -12.22      0.00
   -7    2   11      5.66      0.00
   -6    2   11    -12.26      0.00
   -5    2   11      9.48      0.00
   -4    2   11     -8.09      0.00
   -3    2   11      3.06      0.00
   -2    2   11     -6.53      0.00
   -1    2   11      8.01      0.00
    0    2   11     -6.65      0.00
    1    2   11      3.23      0.00
    2    2   11     -6.32      0.00
    3    2   11      6.81      0.00
    4    2   11     -6.16      0.00
    5    2   11     -2.89      0.00
    6    2   11      3.09      0.00
    7    2   11     -6.48      0.00
    8    2   11      6.15      0.00
    9    2   11     -7.91      0.00
   10    2   11      4.23      0.00
   11    2   11      0.62      0.00
   12    2   11      0.15      0.00
   13    2   11     -1.94      0.00
   14    2   11      3.43      0.00
   15    2   11     -1.95      0.00
   16    2   11      1.95      0.00
   17    2   11     -1.76      0.00
   18    2   11     -0.15      0.00
   19    2   11      1.43      0.00
   20    2   11      0.37      0.00
   21    2   11     -3.38      0.00
   22    2   11      2.92      0.00
  -32    3   11     -0.74      0.00
  -31    3   11     -1.77      0.00
  -30    3   11      0.05      0.00
  -29    3   11     -0.74      0.00
  -28    3   11     -2.34      0.00
  -27    3   11     -0.68      0.00
  -26    3   11      4.76      0.00
  -25    3   11     -3.10      0.00
  -24    3   11      4.13      0.00
  -23    3   11      1.92      0.00
  -22    3   11      0.62      0.00
  -21    3   11      5.29      0.00
  -20    3   11     -3.49      0.00
  -19    3   11      5.34      0.00
  -18    3   11     -2.03      0.00
  -17    3   11      2.15      0.00
  -16    3   11     -3.56      0.00
  -15    3   11      2.21      0.00
  -14    3   11     -5.55      0.00
  -13    3   11      7.30      0.00
  -12    3   11    -13.70      0.00
  -11    3   11     15.99      0.00
  -10    3   11     -7.45      0.00
   -9    3   11      7.02      0.00
   -8    3   11      3.55      0.00
   -7    3   11      7.96      0.00
   -6    3   11      0.27      0.00
   -5    3   11      2.40      0.00
   -4    3   11      4.28      0.00
   -3    3   11     -4.84      0.00
   -2    3   11     -2.37      0.00
   -1    3   11     -3.65      0.00
    0    3   11     -5.83      0.00
    1    3   11     -0.48      0.00
    2    3   11     -4.91      0.00
    3    3   11     -3.07      0.00
    4    3   11      7.04      0.00
    5    3   11     -4.49      0.00
    6    3   11      3.74      0.00
    7    3   11      2.38      0.00
    8    3   11     -1.35      0.00
    9    3   11      4.64      0.00
   10    3   11     -6.25      0.00
   11    3   11      4.05      0.00
   12    3   11     -3.97      0.00
   13    3   11      2.09      0.00
   14    3   11     -2.92      0.00
   15    3   11      2.41      0.00
   16    3   11     -2.24      0.00
   17    3   11      5.77      0.00
   18    3   11     -4.05      0.00
   19    3   11      2.96      0.00
   20    3   11      0.56      0.00
   21    3   11      2.31      0.00
   22    3   11     -5.27      0.00
  -32    4   11     -1.28      0.00
  -31    4   11     -0.97      0.00
  -30    4   11     -1.51      0.00
  -29    4   11     -0.16      0.00
  -28    4   11      1.64      0.00
  -27    4   11     -3.34      0.00
  -26    4   11      4.31      0.00
  -25    4   11      0.68      0.00
  -24    4   11     -0.89      0.00
  -23    4   11      4.79      0.00
  -22    4   11     -3.67      0.00
  -21    4   11      4.03      0.00
  -20    4   11     -3.24      0.00
  -19    4   11     -0.62      0.00
  -18    4   11      1.41      0.00
  -17    4   11     -5.76      0.00
  -16    4   11      4.50      0.00
  -15    4   11     -4.34      0.00
  -14    4   11      0.58      0.00
  -13    4   11     -0.91      0.00
  -12    4   11      2.62      0.00
  -11    4   11     -9.37      0.00
  -10    4   11     10.93      0.00
   -9    4   11    -13.23      0.00
   -8    4   11      8.05      0.00
   -7    4   11     -9.27      0.00
   -6    4   11      8.27      0.00
   -5    4   11    -11.62      0.00
   -4    4   11      9.16      0.00
   -3    4   11     -4.69      0.00
   -2    4   11     -0.45      0.00
   -1    4   11      3.44      0.00
    0    4   11     -1.41      0.00
    1    4   11     -2.75      0.00
    2    4   11      4.76      0.00
    3    4   11     -5.91      0.00
    4    4   11     -1.77      0.00
    5    4   11      2.76      0.00
    6    4   11     -8.81      0.00
    7    4   11      4.80      0.00
    8    4   11     -5.61      0.00
    9    4   11      3.18      0.00
   10    4   11     -3.02      0.00
   11    4   11      3.72      0.00
   12    4   11     -2.13      0.00
   13    4   11      1.03      0.00
   14    4   11     -0.39      0.00
   15    4   11      1.64      0.00
   16    4   11     -4.42      0.00
   17    4   11      2.16      0.00
   18    4   11     -0.50      0.00
   19    4   11     -1.08      0.00
   20    4   11     -2.27      0.00
   21    4   11      3.29      0.00
   22    4   11     -2.79      0.00
  -31    5   11     -1.39      0.00
  -30    5   11     -0.13      0.00
  -29    5   11     -3.07      0.00
  -28    5   11      0.40      0.00
  -27    5   11     -0.37      0.00
  -26    5   11     -0.37      0.00
  -25    5   11      3.95      0.00
  -24    5   11     -1.28      0.00
  -23    5   11      3.55      0.00
  -22    5   11      3.00      0.00
  -21    5   11     -0.88      0.00
  -20    5   11      7.58      0.00
  -19    5   11     -7.62      0.00
  -18    5   11     13.95      0.00
  -17    5   11    -10.03      0.00
  -16    5   11      7.08      0.00
  -15    5   11     -3.65      0.00
  -14    5   11      3.39      0.00
  -13    5   11     -7.82      0.00
  -12    5   11      8.32      0.00
  -11    5   11     -8.65      0.00
  -10    5   11      9.60      0.00
   -9    5   11     -4.05      0.00
   -8    5   11      9.66      0.00
   -7    5   11     -1.05      0.00
   -6    5   11      8.97      0.00
   -5    5   11      1.84      0.00
   -4    5   11     -1.26      0.00
   -3    5   11     10.39      0.00
   -2    5   11     -9.22      0.00
   -1    5   11      6.18      0.00
    0    5   11     -2.79      0.00
    1    5   11      2.80      0.00
    2    5   11     -4.56      0.00
    3    5   11      8.43      0.00
    4    5   11     -5.32      0.00
    5    5   11      5.76      0.00
    6    5   11      0.64      0.00
    7    5   11     -2.23      0.00
    8    5   11      4.18      0.00
    9    5   11     -3.81      0.00
   10    5   11      1.25      0.00
   11    5   11     -3.66      0.00
   12    5   11      2.46      0.00
   13    5   11     -2.45      0.00
   14    5   11     -0.10      0.00
   15    5   11      0.97      0.00
   16    5   11      2.63      0.00
   17    5   11     -2.59      0.00
   18    5   11      5.21      0.00
   19    5   11     -1.88      0.00
   20    5   11      3.37      0.00
   21    5   11     -2.42      0.00
  -31    6   11     -3.31      0.00
  -30    6   11     -2.96      0.00
  -29    6   11      0.42      0.00
  -28    6   11     -4.43      0.00
  -27    6   11     -0.59      0.00
  -26    6   11     -0.82      0.00
  -25    6   11      0.37      0.00
  -24    6   11      2.35      0.00
  -23    6   11     -3.48      0.00
  -22    6   11      6.45      0.00
  -21    6   11     -5.35      0.00
  -20    6   11      7.98      0.00
  -19    6   11     -8.32      0.00
  -18    6   11      3.91      0.00
  -17    6   11      1.23      0.00
  -16    6   11     -4.50      0.00
  -15    6   11      1.91      0.00
  -14    6   11     -0.17      0.00
  -13    6   11      0.18      0.00
  -12    6   11     -1.33      0.00
  -11    6   11      1.41      0.00
  -10    6   11     -2.54      0.00
   -9    6   11      2.77      0.00
   -8    6   11     -5.26      0.00
   -7    6   11      5.65      0.00
   -6    6   11     -8.42      0.00
   -5    6   11      9.92      0.00
   -4    6   11     -8.63      0.00
   -3    6   11      6.57      0.00
   -2    6   11     -0.56      0.00
   -1    6   11      0.24      0.00
    0    6   11      3.13      0.00
    1    6   11     -3.13      0.00
    2    6   11      5.27      0.00
    3    6   11     -7.36      0.00
    4    6   11      6.57      0.00
    5    6   11    -10.14      0.00
    6    6   11      7.86      0.00
    7    6   11     -8.75      0.00
    8    6   11      4.64      0.00
    9    6   11     -4.13      0.00
   10    6   11      3.14      0.00
   11    6   11     -2.40      0.00
   12    6   11      0.88      0.00
   13    6   11     -2.42      0.00
   14    6   11      3.02      0.00
   15    6   11     -5.82      0.00
   16    6   11      3.44      0.00
   17    6   11     -4.68      0.00
   18    6   11      3.35      0.00
   19    6   11     -3.34      0.00
   20    6   11      0.40      0.00
  -30    7   11     -3.29      0.00
  -29    7   11     -0.43      0.00
  -28    7   11      1.72      0.00
  -27    7   11     -2.45      0.00
  -26    7   11      0.11      0.00
  -25    7   11      1.33      0.00
  -24    7   11      0.29      0.00
  -23    7   11      1.11      0.00
  -22    7   11     -2.50      0.00
  -21    7   11      3.13      0.00
  -20    7   11     -3.74      0.00
  -19    7   11      7.30      0.00
  -18    7   11     -9.00      0.00
  -17    7   11     11.01      0.00
  -16    7   11     -5.29      0.00
  -15    7   11      7.86      0.00
  -14    7   11     -5.79      0.00
  -13    7   11      9.17      0.00
  -12    7   11     -6.56      0.00
  -11    7   11      7.44      0.00
  -10    7   11     -6.36      0.00
   -9    7   11      6.76      0.00
   -8    7   11     -5.05      0.00
   -7    7   11      5.78      0.00
   -6    7   11     -1.40      0.00
   -5    7   11     -0.98      0.00
   -4    7   11      7.02      0.00
   -3    7   11     -5.78      0.00
   -2    7   11      9.01      0.00
   -1    7   11    -10.57      0.00
    0    7   11     16.29      0.00
    1    7   11    -14.98      0.00
    2    7   11     11.85      0.00
    3    7   11     -8.39      0.00
    4    7   11      7.11      0.00
    5    7   11     -7.29      0.00
    6    7   11      3.74      0.00
    7    7   11     -1.93      0.00
    8    7   11      0.24      0.00
    9    7   11      1.04      0.00
   10    7   11     -1.49      0.00
   11    7   11      2.51      0.00
   12    7   11      1.38      0.00
   13    7   11     -1.75      0.00
   14    7   11      0.07      0.00
   15    7   11      1.75      0.00
   16    7   11     -2.63      0.00
   17    7   11     -1.23      0.00
   18    7   11     -2.14      0.00
   19    7   11      2.34      0.00
   20    7   11     -4.44      0.00
  -29    8   11     -3.35      0.00
  -28    8   11     -1.96      0.00
  -27    8   11      2.58      0.00
  -26    8   11     -6.32      0.00
  -25    8   11      4.11      0.00
  -24    8   11     -3.69      0.00
  -23    8   11      5.04      0.00
  -22    8   11     -4.42      0.00
  -21    8   11      5.70      0.00
  -20    8   11     -4.57      0.00
  -19    8   11      5.45      0.00
  -18    8   11     -3.11      0.00
  -17    8   11      3.30      0.00
  -16    8   11     -2.88      0.00
  -15    8   11      4.49      0.00
  -14    8   11     -2.17      0.00
  -13    8   11     -0.17      0.00
  -12    8   11      1.56      0.00
  -11    8   11     -4.60      0.00
  -10    8   11      3.19      0.00
   -9    8   11     -6.54      0.00
   -8    8   11      2.60      0.00
   -7    8   11     -6.37      0.00
   -6    8   11      5.80      0.00
   -5    8   11     -5.83      0.00
   -4    8   11      3.31      0.00
   -3    8   11     -0.78      0.00
   -2    8   11      6.50      0.00
   -1    8   11     -5.36      0.00
    0    8   11      3.03      0.00
    1    8   11      6.44      0.00
    2    8   11     -9.06      0.00
    3    8   11      7.05      0.00
    4    8   11     -6.69      0.00
    5    8   11      6.38      0.00
    6    8   11     -9.30      0.00
    7    8   11      7.12      0.00
    8    8   11     -7.07      0.00
    9    8   11      6.04      0.00
   10    8   11     -4.75      0.00
   11    8   11      2.24      0.00
   12    8   11     -1.75      0.00
   13    8   11      3.68      0.00
   14    8   11     -4.30      0.00
   15    8   11      1.87      0.00
   16    8   11      1.01      0.00
   17    8   11      0.47      0.00
   18    8   11     -1.61      0.00
   19    8   11      1.75      0.00
  -28    9   11     -3.68      0.00
  -27    9   11      1.66      0.00
  -26    9   11      0.45      0.00
  -25    9   11     -3.62      0.00
  -24    9   11      3.01      0.00
  -23    9   11     -3.95      0.00
  -22    9   11      1.16      0.00
  -21    9   11     -5.82      0.00
  -20    9   11      2.82      0.00
  -19    9   11     -7.63      0.00
  -18    9   11      2.55      0.00
  -17    9   11     -4.20      0.00
[truncated: 3,865,557 more chars]
